# Supplementary material for: Population Genetic Assessment Model Reveals Conservation Priorities for Gymnocypris Species Resources on the Qinghai-Tibetan Plateau
Source: Biology (Basel). 2024 Apr 14;13(4):259. doi: 10.3390/biology13040259 (PMC11047898; doi:10.3390/biology13040259)
Supplement: Supplementary file 1 [file biology-13-00259-s001.zip]

Archive with 1 entries (1 files):
- biology-2925160-supplementary.xlsx
