# Supplementary material for: Population Genetic Assessment Model Reveals Conservation Priorities for Gymnocypris Species Resources on the Qinghai-Tibetan Plateau
Source: Biology (Basel). 2024 Apr 14;13(4):259. doi: 10.3390/biology13040259 (PMC11047898; doi:10.3390/biology13040259)
Supplement: Supplementary file 1 [file biology-13-00259-s001.zip › biology-2925160-supplementary.xlsx]

## Sheet: Sheet1
Code	Genbank Number	Location	Species	Reference
GC01	KY461229.1	Tibet	Gymnocypris chui chui	Tang,Y.2018	ATAATTTTACAACAATGTGCTAATACATGTATGTATTATCACCAACTTATTATTTTAACCACAAAGCAAGTACTAAATTCTAAGACATACATAAGCATAAAATTAAGACACAGAAATACTTCTACATTAAGCCGGGTAATATATTAATCCCTTAAAACTTGACCTCAAATCTTTCCTTGAAATTCCTAACTAAAATTGTATCCGAGAATATTAATGTAGTAAGAAACCACCAACGATTTACATTAAGGCACATCATGCATGATGGAATCAGGGACACAGGGCGTGGGGGTCGCACACTGTGAACTATTACTGGCATCTGGTTCCTATTTCAGGGGTACAACTGGAGTATCCCCCATTCGGATAATTATACTGGCATCTGATTAAGCCAGTGGTGTGGTA…
GC02	KY461230.1	Tibet	Gymnocypris chui chui	Tang,Y.2018	ATAATTTTACAACAATGTGCTAATACATGTATGTATTATCACCAACTTATTATTTTAACCACAAAGCAAGTACTAAATTCTAAGACATACATAAGCATAAAATTAAGACACAGAAATACTTCTACATTAAGCCGGGTAATATATTAATCCCTTAAAACTTGACCTCAAATCTTTCCTTGAAATTCCTAACTAAAATTGCATCCGAGAATATTAATGTAGTAAGAAACCACCAACGATTTACATTAAGGCACATCATGCATGATGGAATCAGGGACACAGGGCGTGGGGGTCGCACACTGTGAACTATTACTGGCATCTGGTTCCTATTTCAGGGGTACAACTGGAGTATCCCCCATTCGGATAATTATACTGGCATCTGATTAAGCCAGTGGTGTGGTA…
GC03	KY461231.1	Tibet	Gymnocypris chui chui	Tang,Y.2018	ATAATTTTACAACAATGTGCTAATACATGTATGTATTATCACCAACTTATTATTTTAACCACAAAGCAAGTACTAAATTCTAAGACATACATAAGCATAAAATTAAGACACAGAAATACTTCTACATTAAGCCGGGTAATATATTAATCCCTTAAAACTTGACCTCAAATCTTTCCTTGAAATTCCTAACTAAAATTGCATCCGAGAATATTAATGTAGTAAGAAACCACCAACGATTTACATTAAGGCACATCATGCATGATGGAATCAGGGACACAGGGCGTGGGGGTCGCACACTGTGAACTATTACTGGCATCTGGTTCCTATTTCAGGGGTACAACTGGAGTATCCCCCATTCGGATAATTATACTGGCATCTGATTAAGCCAGTGGTGTGGTA…
GC04	MK886054.1	Qinghai	Gymnocypris chui chui	Zhang,R.2020	ATAATTTTACAACAATGTGCTAATACATGTATGTATTATCACCAACTTATTATTTTAACCACAAAGCAAGTACTAAATTCTAAGACATACATAAGCATAAAATTAAGACACAGAAATACTTCTACATTAAGCCGGGTAATATATTAATCCCTTAAAACTTGACCTCAAATCTTTCCTTGAAATTCCTAACTAAAATTGTATCCGAGAATATTAATGTAGTAAGAAACCACCAACGATTTACATTAAGGCACATCATGCATGATGGAATCAGGGACACAGGGCGTGGGGGTCGCACACTGTGAACTATTACTGGCATCTGGTTCCTATTTCAGGGGTACAACTGGAGTATCCCCCATTCGGATAATTATACTGGCATCTGATTAAGCCAGTGGTGTGGTA…
GC05	MK886055.1	Qinghai	Gymnocypris chui chui	Zhang,R.2020	ATAATTTTACAACAATGTGCTAATACATGTATGTATTATCACCAACTTATTATTTTAACCACAAAGCAAGTACTAAATTCTAAGACATACATAAGCATAAAATTAAGACACAGAAATACTTCTACATTAAGCCGGGTAATATATTAATCCCTTAAAACTTGACCTCAAATCTTTCCTTGAAATTCCTAACTAAAATTGCATCCGAGAATATTAATGTAGTAAGAAACCACCAACGATTTACATTAAGGCACATCATGCATGATGGAATCAGGGACACAGGGCGTGGGGGTCGCACACTGTGAACTATTACTGGCATCTGGTTCCTATTTCAGGGGTACAACTGGAGTATCCCCCATTCGGATAATTATACTGGCATCTGATTAAGCCAGTGGTGTGGTA…
GC06	MK886056.1	Qinghai	Gymnocypris chui chui	Zhang,R.2020	ATAATTTTACAACAATGTGCTAATACATGTATGTATTATCACCAACTTATTATTTTAACCACAAAGCAAGTACTAAATTCTAAGACATACATAAGCATAAAATTAAGACACAGAAATACTTCTACATTAAGCCGGGTAATATATTAATCCCTTAAAACTTGACCTCAAATCTTTCCTTGAAATTCCTAACTAAAATTGCATCCGAGAATATTAATGTAGTAAGAAACCACCAACGATTTACATTAAGGCACATCATGCATGATGGAATCAGGGACACAGGGCGTGGGGGTCGCACACTGTGAACTATTACTGGCATCTGGTTCCTATTTCAGGGGTACAACTGGAGTATCCCCCATTCGGATAATTATACTGGCATCTGATTAAGCCAGTGGTGTGGTA…
GC07	MK886057.1	Qinghai	Gymnocypris chui chui	Zhang,R.2020	ATAATTTTACAACAATGTGCTAATACATGTATGTATTATCACCAACTTATTATTTTAACCACAAAGCAAGTACTAAATTCTAAGACATACATAAGCATAAAATTAAGACACAGAAATACTTCTACATTAAGCCGGGTAATATATTAATCCCTTAAAACTTGACCTCAAATCTTTCCTTGAAATTCCTAACTAAAATTGCATCCGAGAATATTAATGTAGTAAGAAACCACCAACGATTTACATTAAGGCACATCATGCATGATGGAATCAGGGACACAGGGCGTGGGGGTCGCACACTGTGAACTATTACTGGCATCTGGTTCCTATTTCAGGGGTACAACTGGAGTATCCCCCATTCGGATAATTATACTGGCATCTGATTAAGCCAGTGGTGTGGTA…
GC08	MK886058.1	Qinghai	Gymnocypris chui chui	Zhang,R.2020	ATAATTTTACAACAATGTGCTAATACATGTATGTATTATCACCAACTTATTATTTTAACCACAAAGCAAGTACTAAATTCTAAGACATACATAAGCATAAAATTAAGACACAGAAATACTTCTACATTAAGCCGGGTAATATATTAATCCCTTAAAACTTGACCTCAAATCTTTCCTTGAAATTCCTAACTAAAATTGCATCCGAGAATATTAATGTAGTAAGAAACCACCAACGATTTACATTAAGGCACATCATGCATGATGGAATCAGGGACACAGGGCGTGGGGGTCGCACACTGTGAACTATTACTGGCATCTGGTTCCTATTTCAGGGGTACAACTGGAGTATCCCCCATTCGGATAATTATACTGGCATCTGATTAAGCCAGTGGTGTGGTA…
GC09	MK886059.1	Qinghai	Gymnocypris chui chui	Zhang,R.2020	ATAATTTTACAACAATGTGCTAATACATGTATGTATTATCACCAACTTATTATTTTAACCACAAAGCAAGTACTAAATTCTAAGACATACATAAGCATAAAATTAAGACACAGAAATACTTCTACATTAAGCCGGGTAATATATTAATCCCTTAAAACTTGACCTCAAATCTTTCCTTGAAATTCCTAACTAAAATTGCATCCGAGAATATTAATGTAGTAAGAAACCACCAACGATTTACATTAAGGCACATCATGCATGATGGAATCAGGGACACAGGGCGTGGGGGTCGCACACTGTGAACTATTACTGGCATCTGGTTCCTATTTCAGGGGTACAACTGGAGTATCCCCCATTCGGATAATTATACTGGCATCTGATTAAGCCAGTGGTGTGGTA…
GC10	MK886060.1	Qinghai	Gymnocypris chui chui	Zhang,R.2020	ATAATTTTACAACAATGTGCTAATACATGTATGTATTATCACCAACTTATTATTTTAACCACAAAGCAAGTACTAAATTCTAAGACATACATAAGCATAAAATTAAGACACAGAAATACTTCTACATTAAGCCGGGTAATATATTAATCCCTTAAAACTTGACCTCAAATCTTTCCTTGAAATTCCTAACTAAAATTGCATCCGAGAATATTAATGTAGTAAGAAACCACCAACGATTTACATTAAGGCACATCATGCATGATGGAATCAGGGACACAGGGCGTGGGGGTCGCACACTGTGAACTATTACTGGCATCTGGTTCCTATTTCAGGGGTACAACTGGAGTATCCCCCATTCGGATAATTATACTGGCATCTGATTAAGCCAGTGGTGTGGTA…
GC11	MK886061.1	Qinghai	Gymnocypris chui chui	Zhang,R.2020	ATAATTTTACAACAATGTGCTAATACATGTATGTATTATCACCAACTTATTATTTTAACCACAAAGCAAGTACTAAATTCTAAGACATACATAAGCATAAAATTAAGACACAGAAATACTTCTACATTAAGCCGGGTAATATATTAATCCCTTAAAACTTGACCTCAAATCTTTCCTTGAAATTCCTAACTAAAATTGTATCCGAGAATATTAATGTAGTAAGAAACCACCAACGATTTACATTAAGGCACATCATGCATGATGGAATCAGGGACACAGGGCGTGGGGGTCGCACACTGTGAACTATTACTGGCATCTGGTTCCTATTTCAGGGGTACAACTGGAGTATCCCCCATTCGGATAATTATACTGGCATCTGATTAAGCCAGTGGTGTGGTA…
GC12	MK886062.1	Qinghai	Gymnocypris chui chui	Zhang,R.2020	ATAATTTTACAACAATGTGCTAATACATGTATGTATTATCACCAACTTATTATTTTAACCACAAAGCAAGTACTAAATTCTAAGACATACATAAGCATAAAATTAAGACACAGAAATACTTCTACATTAAGCCGGGTAATATATTAATCCCTTAAAACTTGACCTCAAATCTTTCCTTGAAATTCCTAACTAAAATTGCATCCGAGAATATTAATGTAGTAAGAAACCACCAACGATTTACATTAAGGCACATCATGCATGATGGAATCAGGGACACAGGGCGTGGGGGTCGCACACTGTGAACTATTACTGGCATCTGGTTCCTATTTCAGGGGTACAACTGGAGTATCCCCCATTCGGATAATTATACTGGCATCTGATTAAGCCAGTGGTGTGGTA…
GC13	MK886063.1	Qinghai	Gymnocypris chui chui	Zhang,R.2020	ATAATTTTACAACAATGTGCTAATACATGTATGTATTATCACCAACTTATTATTTTAACCACAAAGCAAGTACTAAATTCTAAGACATACATAAGCATAAAATTAAGACACAGAAATACTTCTACATTAAGCCGGGTAATATATTAATCCCTTAAAACTTGACCTCAAATCTTTCCTTGAAATTCCTAACTAAAATTGCATCCGAAAATATTAATGTAGTAAGAAACCACCAACGATTTACATTAAGGCACATCATGCATGATGGAATCAGGGACACAGGGCGTGGGGGTCGCACACTGTGAACTATTACTGGCATCTGGTTCCTATTTCAGGGGTACAACTGGAGTATCCCCCATTCGGATAATTATACTGGCATCTGATTAAGCCAGTGGTGTGGTA…
GC14	MK886064.1	Qinghai	Gymnocypris chui chui	Zhang,R.2020	ATAATTTTACAACAATGTGCTAATACATGTATGTATTATCACCAACTTATTATTTTAACCACAAAGCAAGTACTAAATTCTAAGACATACATAAGCATAAAATTAAGACACAGAAATACTTCTACATTAAGCCGGGTAATATATTAATCCCTTAAAACTTGACCTCAAATCTTTCCTTGAAATTCCTAACTAAAATTGCATCCGAAAATATTAATGTAGTAAGAAACCACCAACGATTTACATTAAGGCACATCATGCATGATGGAATCAGGGACACAGGGCGTGGGGGTCGCACACTGTGAACTATTACTGGCATCTGGTTCCTATTTCAGGGGTACAACTGGAGTATCCCCCATTCGGATAATTATACTGGCATCTGATTAAGCCAGTGGTGTGGTA…
GC15	MK886065.1	Qinghai	Gymnocypris chui chui	Zhang,R.2020	ATAATTTTACAACAATGTGCTAATACATGTATGTATTATCACCAACTTATTATTTTAACCACAAAGCAAGTACTAAATTCTAAGACATACATAAGCATAAAATTAAGACACAGAAATACTTCTACATTAAGCCGGGTAATATATTAATCCCTTAAAACTTGACCTCAAATCTTTCCTTGAAATTCCTAACTAAAATTGCATCCGAGAATATTAATGTAGTAAGAAACCACCAACGATTTACATTAAGGCACATCATGCATGATGGAATCAGGGACACAGGGCGTGGGGGTCGCACACTGTGAACTATTACTGGCATCTGGTTCCTATTTCAGGGGTACAACTGGAGTATCCCCCATTCGGATAATTATACTGGCATCTGATTAAGCCAGTGGTGTGGTA…
GC16	MK886066.1	Qinghai	Gymnocypris chui chui	Zhang,R.2020	ATAATTTTACAACAATGTGCTAATACATGTATGTATTATCACCAACTTATTATTTTAACCACAAAGCAAGTACTAAATTCTAAGACATACATAAGCATAAAATTAAGACACAGAAATACTTCTACATTAAGCCGGGTAATATATTAATCCCTTAAAACTTGACCTCAAATCTTTCCTTGAAATTCCTAACTAAAATTGCATCCGAGAATATTAATGTAGTAAGAAACCACCAACGATTTACATTAAGGCACATCATGCATGATGGAATCAGGGACACAGGGCGTGGGGGTCGCACACTGTGAACTATTACTGGCATCTGGTTCCTATTTCAGGGGTACAACTGGAGTATCCCCCATTCGGATAATTATACTGGCATCTGATTAAGCCAGTGGTGTGGTA…
GC17	MK886067.1	Qinghai	Gymnocypris chui chui	Zhang,R.2020	ATAATTTTACAACAATGTGCTAATACATGTATGTATTATCACCAACTTATTATTTTAACCACAAAGCAAGTACTAAATTCTAAGACATACATAAGCATAAAATTAAGACACAGAAATACTTCTACATTAAGCCGGGTAATATATTAATCCCTTAAAACTTGACCTCAAATCTTTCCTTGAAATTCCTAACTAAAATTGTATCCGAGAATATTAATGTAGTAAGAAACCACCAACGATTTACATTAAGGCACATCATGCATGATGGAATCAGGGACACAGGGCGTGGGGGTCGCACACTGTGAACTATTACTGGCATCTGGTTCCTATTTCAGGGGTACAACTGGAGTATCCCCCATTCGGATAATTATACTGGCATCTGATTAAGCCAGTGGTGTGGTA…
GC18	MK886068.1	Qinghai	Gymnocypris chui chui	Zhang,R.2020	ATAATTTTACAACAATGTGCTAATACATGTATGTATTATCACCAACTTATTATTTTAACCACAAAGCAAGTACTAAATTCTAAGACATACATAAGCATAAAATTAAGACACAGAAATACTTCTACATTAAGCCGGGTAATATATTAATCCCTTAAAACTTGACCTCAAATCTTTCCTTGAAATTCCTAACTAAAATTGCATCCGAGAATATTAATGTAGTAAGAAACCACCAACGATTTACATTAAGGCACATCATGCATGATGGAATCAGGGACACAGGGCGTGGGGGTCGCACACTGTGAACTATTACTGGCATCTGGTTCCTATTTCAGGGGTACAACTGGAGTATCCCCCATTCGGATAATTATACTGGCATCTGATTAAGCCAGTGGTGTGGTA…
GC19	MK886069.1	Qinghai	Gymnocypris chui chui	Zhang,R.2020	ATAATTTTACAACAATGTGCTAATACATGTATGTATTATCACCAACTTATTATTTTAACCACAAAGCAAGTACTAAATTCTAAGACATACATAAGCATAAAATTAAGACACAGAAATACTTCTACATTAAGCCGGGTAATATATTAATCCCTTAAAACTTGACCTCAAATCTTTCCTTGAAATTCCTAACTAAAATTGCATCCGAGAATATTAATGTAGTAAGAAACCACCAACGATTTACATTAAGGCACATCATGCATGATGGAATCAGGGACACAGGGCGTGGGGGTCGCACACTGTGAACTATTACTGGCATCTGGTTCCTATTTCAGGGGTACAACTGGAGTATCCCCCATTCGGATAATTATACTGGCATCTGATTAAGCCAGTGGTGTGGTA…
GC20	MK886070.1	Qinghai	Gymnocypris chui chui	Zhang,R.2020	ATAATTTTACAACAATGTGCTAATACATGTATGTATTATCACCAACTTATTATTTTAACCACAAAGCAAGTACTAAATTCTAAGACATACATAAGCATAAAATTAAGACACAGAAATACTTCTACATTAAGCCGGGTAATATATTAATCCCTTAAAACTTGACCTCAAATCTTTCCTTGAAATTCCTAACTAAAATTGCATCCGAGAATATTAATGTAGTAAGAAACCACCAACGATTTACATTAAGGCACATCATGCATGATGGAATCAGGGACACAGGGCGTGGGGGTCGCACACTGTGAACTATTACTGGCATCTGGTTCCTATTTCAGGGGTACAACTGGAGTATCCCCCATTCGGATAATTATACTGGCATCTGATTAAGCCAGTGGTGTGGTA…
GC21	MK886071.1	Qinghai	Gymnocypris chui chui	Zhang,R.2020	ATAATTTTACAACAATGTGCTAATACATGTATGTATTATCACCAACTTATTATTTTAACCACAAAGCAAGTACTAAATTCTAAGACATACATAAGCATAAAATTAAGACACAGAAATACTTCTACATTAAGCCGGGTAATATATTAATCCCTTAAAACTTGACCTCAAATCTTTCCTTGAAATTCCTAACTAAAATTGCATCCGAAAATATTAATGTAGTAAGAAACCACCAACGATTTACATTAAGGCACATCATGCATGATGGAATCAGGGACACAGGGCGTGGGGGTCGCACACTGTGAACTATTACTGGCATCTGGTTCCTATTTCAGGGGTACAACTGGAGTATCCCCCATTCGGATAATTATACTGGCATCTGATTAAGCCAGTGGTGTGGTA…
GC22	MK886072.1	Qinghai	Gymnocypris chui chui	Zhang,R.2020	ATAATTTTACAACAATGTGCTAATACATGTATGTATTATCACCAACTTATTATTTTAACCACAAAGCAAGTACTAAATTCTAAGACATACATAAGCATAAAATTAAGACACAGAAATACTTCTACATTAAGCCGGGTAATATATTAATCCCTTAAAACTTGACCTCAAATCTTTCCTTGAAATTCCTAACTAAAATTGCATCCGAGAATATTAATGTAGTAAGAAACCACCAACGATTTACATTAAGGCACATCATGCATGATGGAATCAGGGACACAGGGCGTGGGGGTCGCACACTGTGAACTATTACTGGCATCTGGTTCCTATTTCAGGGGTACAACTGGAGTATCCCCCATTCGGATAATTATACTGGCATCTGATTAAGCCAGTGGTGTGGTA…
GC23	MK886073.1	Qinghai	Gymnocypris chui chui	Zhang,R.2020	ATAATTTTACAACAATGTGCTAATACATGTATGTATTATCACCAACTTATTATTTTAACCACAAAGCAAGTACTAAATTCTAAGACATACATAAGCATAAAATTAAGACACAGAAATACTTCTACATTAAGCCGGGTAATATATTAATCCCTTAAAACTTGACCTCAAATCTTTCCTTGAAATTCCTAACTAAAATTGCATCCGAGAATATTAATGTAGTAAGAAACCACCAACGATTTACATTAAGGCACATCATGCATGATGGAATCAGGGACACAGGGCGTGGGGGTCGCACACTGTGAACTATTACTGGCATCTGGTTCCTATTTCAGGGGTACAACTGGAGTATCCCCCATTCGGATAATTATACTGGCATCTGATTAAGCCAGTGGTGTGGTA…
GC24	MK886074.1	Qinghai	Gymnocypris chui chui	Zhang,R.2020	ATAATTTTACAACAATGTGCTAATACATGTATGTATTATCACCAACTTATTATTTTAACCACAAAGCAAGTACTAAATTCTAAGACATACATAAGCATAAAATTAAGACACAGAAATACTTCTACATTAAGCCGGGTAATATATTAATCCCTTAAAACTTGACCTCAAATCTTTCCTTGAAATTCCTAACTAAAATTGCATCCGAAAATATTAATGTAGTAAGAAACCACCAACGATTTACATTAAGGCACATCATGCATGATGGAATCAGGGACACAGGGCGTGGGGGTCGCACACTGTGAACTATTACTGGCATCTGGTTCCTATTTCAGGGGTACAACTGGAGTATCCCCCATTCGGATAATTATACTGGCATCTGATTAAGCCAGTGGTGTGGTA…
GC25	MK886075.1	Qinghai	Gymnocypris chui chui	Zhang,R.2020	ATAATTTTACAACAATGTGCTAATACATGTATGTATTATCACCAACTTATTATTTTAACCACAAAGCAAGTACTAAATTCTAAGACATACATAAGCATAAAATTAAGACACAGAAATACTTCTACATTAAGCCGGGTAATATATTAATCCCTTAAAACTTGACCTCAAATCTTTCCTTGAAATTCCTAACTAAAATTGCATCCGAAAATATTAATGTAGTAAGAAACCACCAACGATTTACATTAAGGCACATCATGCATGATGGAATCAGGGACACAGGGCGTGGGGGTCGCACACTGTGAACTATTACTGGCATCTGGTTCCTATTTCAGGGGTACAACTGGAGTATCCCCCATTCGGATAATTATACTGGCATCTGATTAAGCCAGTGGTGTGGTA…
GC26	MK886076.1	Qinghai	Gymnocypris chui chui	Zhang,R.2020	ATAATTTTACAACAATGTGCTAATACATGTATGTATTATCACCAACTTATTATTTTAACCACAAAGCAAGTACTAAATTCTAAGACATACATAAGCATAAAATTAAGACACAGAAATACTTCTACATTAAGCCGGGTAATATATTAATCCCTTAAAACTTGACCTCAAATCTTTCCTTGAAATTCCTAACTAAAATTGCATCCGAGAATATTAATGTAGTAAGAAACCACCAACGATTTACATTAAGGCACATCATGCATGATGGAATCAGGGACACAGGGCGTGGGGGTCGCACACTGTGAACTATTACTGGCATCTGGTTCCTATTTCAGGGGTACAACTGGAGTATCCCCCATTCGGATAATTATACTGGCATCTGATTAAGCCAGTGGTGTGGTA…
GC27	MK886077.1	Qinghai	Gymnocypris chui chui	Zhang,R.2020	ATAATTTTACAACAATGTGCTAATACATGTATGTATTATCACCAACTTATTATTTTAACCACAAAGCAAGTACTAAATTCTAAGACATACATAAGCATAAAATTAAGACACAGAAATACTTCTACATTAAGCCGGGTAATATATTAATCCCTTAAAACTTGACCTCAAATCTTTCCTTGAAATTCCTAACTAAAATTGTATCCGAGAATATTAATGTAGTAAGAAACCACCAACGATTTACATTAAGGCACATCATGCATGATGGAATCAGGGACACAGGGCGTGGGGGTCGCACACTGTGAACTATTACTGGCATCTGGTTCCTATTTCAGGGGTACAACTGGAGTATCCCCCATTCGGATAATTATACTGGCATCTGATTAAGCCAGTGGTGTGGTA…
GC28	MK886078.1	Qinghai	Gymnocypris chui chui	Zhang,R.2020	ATAATTTTACAACAATGTGCTAATACATGTATGTATTATCACCAACTTATTATTTTAACCACAAAGCAAGTACTAAATTCTAAGACATACATAAGCATAAAATTAAGACACAGAAATACTTCTACATTAAGCCGGGTAATATATTAATCCCTTAAAACTTGACCTCAAATCTTTCCTTGAAATTCCTAACTAAAATTGCATCCGAGAATATTAATGTAGTAAGAAACCACCAACGATTTACATTAAGGCACATCATGCATGATGGAATCAGGGACACAGGGCGTGGGGGTCGCACACTGTGAACTATTACTGGCATCTGGTTCCTATTTCAGGGGTACAACTGGAGTATCCCCCATTCGGATAATTATACTGGCATCTGATTAAGCCAGTGGTGTGGTA…
GC29	MK886079.1	Qinghai	Gymnocypris chui chui	Zhang,R.2020	ATAATTTTACAACAATGTGCTAATACATGTATGTATTATCACCAACTTATTATTTTAACCACAAAGCAAGTACTAAATTCTAAGACATACATAAGCATAAAATTAAGACACAGAAATACTTCTACATTAAGCCGGGTAATATATTAATCCCTTAAAACTTGACCTCAAATCTTTCCTTGAAATTCCTAACTAAAATTGCATCCGAGAATATTAATGTAGTAAGAAACCACCAACGATTTACATTAAGGCACATCATGCATGATGGAATCAGGGACACAGGGCGTGGGGGTCGCACACTGTGAACTATTACTGGCATCTGGTTCCTATTTCAGGGGTACAACTGGAGTATCCCCCATTCGGATAATTATACTGGCATCTGATTAAGCCAGTGGTGTGGTA…
GC30	MK886080.1	Qinghai	Gymnocypris chui chui	Zhang,R.2020	ATAATTTTACAACAATGTGCTAATACATGTATGTATTATCACCAACTTATTATTTTAACCACAAAGCAAGTACTAAATTCTAAGACATACATAAGCATAAAATTAAGACACAGAAATACTTCTACATTAAGCCGGGTAATATATTAATCCCTTAAAACTTGACCTCAAATCTTTCCTTGAAATTCCTAACTAAAATTGCATCCGAGAATATTAATGTAGTAAGAAACCACCAACGATTTACATTAAGGCACATCATGCATGATGGAATCAGGGACACAGGGCGTGGGGGTCGCACACTGTGAACTATTACTGGCATCTGGTTCCTATTTCAGGGGTACAACTGGAGTATCCCCCATTCGGATAATTATACTGGCATCTGATTAAGCCAGTGGTGTGGTA…
GC31	MK886081.1	Qinghai	Gymnocypris chui chui	Zhang,R.2020	ATAATTTTACAACAATGTGCTAATACATGTATGTATTATCACCAACTTATTATTTTAACCACAAAGCAAGTACTAAATTCTAAGACATACATAAGCATAAAATTAAGACACAGAAATACTTCTACATTAAGCCGGGTAATATATTAATCCCTTAAAACTTGACCTCAAATCTTTCCTTGAAATTCCTAACTAAAATTGCATCCGAGAATATTAATGTAGTAAGAAACCACCAACGATTTACATTAAGGCACATCATGCATGATGGAATCAGGGACACAGGGCGTGGGGGTCGCACACTGTGAACTATTACTGGCATCTGGTTCCTATTTCAGGGGTACAACTGGAGTATCCCCCATTCGGATAATTATACTGGCATCTGATTAAGCCAGTGGTGTGGTA…
GC32	MK886082.1	Qinghai	Gymnocypris chui chui	Zhang,R.2020	ATAATTTTACAACAATGTGCTAATACATGTATGTATTATCACCAACTTATTATTTTAACCACAAAGCAAGTACTAAATTCTAAGACATACATAAGCATAAAATTAAGACACAGAAATACTTCTACATTAAGCCGGGTAATATATTAATCCCTTAAAACTTGACCTCAAATCTTTCCTTGAAATTCCTAACTAAAATTGCATCCGAGAATATTAATGTAGTAAGAAACCACCAACGATTTACATTAAGGCACATCATGCATGATGGAATCAGGGACACAGGGCGTGGGGGTCGCACACTGTGAACTATTACTGGCATCTGGTTCCTATTTCAGGGGTACAACTGGAGTATCCCCCATTCGGATAATTATACTGGCATCTGATTAAGCCAGTGGTGTGGTA…
GC33	MK886083.1	Qinghai	Gymnocypris chui chui	Zhang,R.2020	ATAATTTTACAACAATGTGCTAATACATGTATGTATTATCACCAACTTATTATTTTAACCACAAAGCAAGTACTAAATTCTAAGACATACATAAGCATAAAATTAAAACACAGAAATACTTCTACATTAAGCCGGGTAATATATTAATCCCTTAAAACTTGACCTCAAATCTTTCCTTGAAATTCCTAACTAAAATTGCATCCGAGAATATTAATGTAGTAAGAAACCACCAACGATTTACATTAAGGCACATCATGCATGATGGAATCAGGGACACAGGGCGTGGGGGTCGCACACTGTGAACTATTACTGGCATCTGGTTCCTATTTCAGGGGTACAACTGGAGTATCCCCCATTCGGATAATTATACTGGCATCTGATTAAGCCAGTGGTGTGGTA…
GC34	MK886084.1	Qinghai	Gymnocypris chui chui	Zhang,R.2020	ATAATTTTACAACAATGTGCTAATACATGTATGTATTATCACCAACTTATTATTTTAACCACAAAGCAAGTACTAAATTCTAAGACATACATAAGCATAAAATTAAGACACAGAAATACTTCTACATTAAGCCGGGTAATATATTAATCCCTTAAAACTTGACCTCAAATCTTTCCTTGAAATTCCTAACTAAAATTGCATCCGAGAATATTAATGTAGTAAGAAACCACCAACGATTTACATTAAGGCACATCATGCATGATGGAATCAGGGACACAGGGCGTGGGGGTCGCACACTGTGAACTATTACTGGCATCTGGTTCCTATTTCAGGGGTACAACTGGAGTATCCCCCATTCGGATAATTATACTGGCATCTGATTAAGCCAGTGGTGTGGTA…
GC35	MK886085.1	Qinghai	Gymnocypris chui chui	Zhang,R.2020	ATAATTTTACAACAATGTGCTAATACATGTATGTATTATCACCAACTTATTATTTTAACCACAAAGCAAGTACTAAATTCTAAGACATACATAAGCATAAAATTAAGACACAGAAATACTTCTACATTAAGCCGGGTAATATATTAATCCCTTAAAACTTGACCTCAAATCTTTCCTTGAAATTCCTAACTAAAATTGCATCCGAGAATATTAATGTAGTAAGAAACCACCAACGATTTACATTAAGGCACATCATGCATGATGGAATCAGGGACACAGGGCGTGGGGGTCGCACACTGTGAACTATTACTGGCATCTGGTTCCTATTTCAGGGGTACAACTGGAGTATCCCCCATTCGGATAATTATACTGGCATCTGATTAAGCCAGTGGTGTGGTA…
GC36	MK886086.1	Qinghai	Gymnocypris chui chui	Zhang,R.2020	ATAATTTTACAACAATGTGCTAATACATGTATGTATTATCACCAACTTATTATTTTAACCACAAAGCAAGTACTAAATTCTAAGACATACATAAGCATAAAATTAAGACACAGAAATACTTCTACATTAAGCCGGGTAATATATTAATCCCTTAAAACTTGACCTCAAATCTTTCCTTGAAATTCCTAACTAAAATTGCATCCGAGAATATTAATGTAGTAAGAAACCACCAACGATTTACATTAAGGCACATCATGCATGATGGAATCAGGGACACAGGGCGTGGGGGTCGCACACTGTGAACTATTACTGGCATCTGGTTCCTATTTCAGGGGTACAACTGGAGTATCCCCCATTCGGATAATTATACTGGCATCTGATTAAGCCAGTGGTGTGGTA…
GC37	MK886087.1	Qinghai	Gymnocypris chui chui	Zhang,R.2020	ATAATTTTACAACAATGTGCTAATACATGTATGTATTATCACCAACTTATTATTTTAACCACAAAGCAAGTACTAAATTCTAAGACATACATAAGCATAAAATTAAGACACAGAAATACTTCTACATTAAGCCGGGTAATATATTAATCCCTTAAAACTTGACCTCAAATCTTTCCTTGAAATTCCTAACTAAAATTGCATCCGAGAATATTAATGTAGTAAGAAACCACCAACGATTTACATTAAGGCACATCATGCATGATGGAATCAGGGACACAGGGCGTGGGGGTCGCACACTGTGAACTATTACTGGCATCTGGTTCCTATTTCAGGGGTACAACTGGAGTATCCCCCATTCGGATAATTATACTGGCATCTGATTAAGCCAGTGGTGTGGTA…
GC38	MK886088.1	Qinghai	Gymnocypris chui chui	Zhang,R.2020	ATAATTTTACAACAATGTGCTAATACATGTATGTATTATCACCAACTTATTATTTTAACCACAAAGCAAGTACTAAATTCTAAGACATACATAAGCATAAAATTAAGACACAGAAATACTTCTACATTAAGCCGGGTAATATATTAATCCCTTAAAACTTGACCTCAAATCTTTCCTTGAAATTCCTAACTAAAATTGTATCCGAGAATATTAATGTAGTAAGAAACCACCAACGATTTACATTAAGGCACATCATGCATGATGGAATCAGGGACACAGGGCGTGGGGGTCGCACACTGTGAACTATTACTGGCATCTGGTTCCTATTTCAGGGGTACAACTGGAGTATCCCCCATTCGGATAATTATACTGGCATCTGATTAAGCCAGTGGTGTGGTA…
GC39	MK886089.1	Qinghai	Gymnocypris chui chui	Zhang,R.2020	ATAATTTTACAACAATGTGCTAATACATGTATGTATTATCACCAACTTATTATTTTAACCACAAAGCAAGTACTAAATTCTAAGACATACATAAGCATAAAATTAAGACACAGAAATACTTCTACATTAAGCCGGGTAATATATTAATCCCTTAAAACTTGACCTCAAATCTTTCCTTGAAATTCCTAACTAAAATTGCATCCGAGAATATTAATGTAGTAAGAAACCACCAACGATTTACATTAAGGCACATCATGCATGATGGAATCAGGGACACAGGGCGTGGGGGTCGCACACTGTGAACTATTACTGGCATCTGGTTCCTATTTCAGGGGTACAACTGGAGTATCCCCCATTCGGATAATTATACTGGCATCTGATTAAGCCAGTGGTGTGGTA…
GC40	MK886090.1	Qinghai	Gymnocypris chui chui	Zhang,R.2020	ATAATTTTACAACAATGTGCTAATACATGTATGTATTATCACCAACTTATTATTTTAACCACAAAGCAAGTACTAAATTCTAAGACATACATAAGCATAAAATTAAGACACAGAAATACTTCTACATTAAGCCGGGTAATATATTAATCCCTTAAAACTTGACCTCAAATCTTTCCTTGAAATTCCTAACTAAAATTGCATCCGAAAATATTAATGTAGTAAGAAACCACCAACGATTTACATTAAGGCACATCATGCATGATGGAATCAGGGACACAGGGCGTGGGGGTCGCACACTGTGAACTATTACTGGCATCTGGTTCCTATTTCAGGGGTACAACTGGAGTATCCCCCATTCGGATAATTATACTGGCATCTGATTAAGCCAGTGGTGTGGTA…
GC41	MK886091.1	Qinghai	Gymnocypris chui chui	Zhang,R.2020	ATAATTTTACAACAATGTGCTAATACATGTATGTATTATCACCAACTTATTATTTTAACCACAAAGCAAGTACTAAATTCTAAGACATACATAAGCATAAAATTAAGACACAGAAATACTTCTACATTAAGCCGGGTAATATATTAATCCCTTAAAACTTGACCTCAAATCTTTCCTTGAAATTCCTAACTAAAATTGCATCCGAGAATATTAATGTAGTAAGAAACCACCAACGATTTACATTAAGGCACATCATGCATGATGGAATCAGGGACACAGGGCGTGGGGGTCGCACACTGTGAACTATTACTGGCATCTGGTTCCTATTTCAGGGGTACAACTGGAGTATCCCCCATTCGGATAATTATACTGGCATCTGATTAAGCCAGTGGTGTGGTA…
GC42	MK886092.1	Qinghai	Gymnocypris chui chui	Zhang,R.2020	ATAATTTTACAACAATGTGCTAATACATGTATGTATTATCACCAACTTATTATTTTAACCACAAAGCAAGTACTAAATTCTAAGACATACATAAGCATAAAATTAAGACACAGAAATACTTCTACATTAAGCCGGGTAATATATTAATCCCTTAAAACTTGACCTCAAATCTTTCCTTGAAATTCCTAACTAAAATTGCATCCGAAAATATTAATGTAGTAAGAAACCACCAACGATTTACATTAAGGCACATCATGCATGATGGAATCAGGGACACAGGGCGTGGGGGTCGCACACTGTGAACTATTACTGGCATCTGGTTCCTATTTCAGGGGTACAACTGGAGTATCCCCCATTCGGATAATTATACTGGCATCTGATTAAGCCAGTGGTGTGGTA…
GC43	MK886093.1	Qinghai	Gymnocypris chui chui	Zhang,R.2020	ATAATTTTACAACAATGTGCTAATACATGTATGTATTATCACCAACTTATTATTTTAACCACAAAGCAAGTACTAAATTCTAAGACATACATAAGCATAAAATTAAGACACAGAAATACTTCTACATTAAGCCGGGTAATATATTAATCCCTTAAAACTTGACCTCAAATCTTTCCTTGAAATTCCTAACTAAAATTGCATCCGAGAATATTAATGTAGTAAGAAACCACCAACGATTTACATTAAGGCACATCATGCATGATGGAATCAGGGACACAGGGCGTGGGGGTCGCACACTGTGAACTATTACTGGCATCTGGTTCCTATTTCAGGGGTACAACTGGAGTATCCCCCATTCGGATAATTATACTGGCATCTGATTAAGCCAGTGGTGTGGTA…
GC44	MK886094.1	Qinghai	Gymnocypris chui chui	Zhang,R.2020	ATAATTTTACAACAATGTGCTAATACATGTATGTATTATCACCAACTTATTATTTTAACCACAAAGCAAGTACTAAATTCTAAGACATACATAAGCATAAAATTAAGACACAGAAATACTTCTACATTAAGCCGGGTAATATATTAATCCCTTAAAACTTGACCTCAAATCTTTCCTTGAAATTCCTAACTAAAATTGCATCCGAGAATATTAATGTAGTAAGAAACCACCAACGATTTACATTAAGGCACATCATGCATGATGGAATCAGGGACACAGGGCGTGGGGGTCGCACACTGTGAACTATTACTGGCATCTGGTTCCTATTTCAGGGGTACAACTGGAGTATCCCCCATTCGGATAATTATACTGGCATCTGATTAAGCCAGTGGTGTGGTA…
GC45	MK886095.1	Qinghai	Gymnocypris chui chui	Zhang,R.2020	ATAATTTTACAACAATGTGCTAATACATGTATGTATTATCACCAACTTATTATTTTAACCACAAAGCAAGTACTAAATTCTAAGACATACATAAGCATAAAATTAAGACACAGAAATACTTCTACATTAAGCCGGGTAATATATTAATCCCTTAAAACTTGACCTCAAATCTTTCCTTGAAATTCCTAACTAAAATTGCATCCGAGAATATTAATGTAGTAAGAAACCACCAACGATTTACATTAAGGCACATCATGCATGATGGAATCAGGGACACAGGGCGTGGGGGTCGCACACTGTGAACTATTACTGGCATCTGGTTCCTATTTCAGGGGTACAACTGGAGTATCCCCCATTCGGATAATTATACTGGCATCTGATTAAGCCAGTGGTGTGGTA…
GC46	MK886096.1	Qinghai	Gymnocypris chui chui	Zhang,R.2020	ATAATTTTACAACAATGTGCTAATACATGTATGTATTATCACCAACTTATTATTTTAACCACAAAGCAAGTACTAAATTCTAAGACATACATAAGCATAAAATTAAGACACAGAAATACTTCTACATTAAGCCGGGTAATATATTAATCCCTTAAAACTTGACCTCAAATCTTTCCTTGAAATTCCTAACTAAAATTGCATCCGAGAATATTAATGTAGTAAGAAACCACCAACGATTTACATTAAGGCACATCATGCATGATGGAATCAGGGACACAGGGCGTGGGGGTCGCACACTGTGAACTATTACTGGCATCTGGTTCCTATTTCAGGGGTACAACTGGAGTATCCCCCATTCGGATAATTATACTGGCATCTGATTAAGCCAGTGGTGTGGTA…
GC47	MK886097.1	Qinghai	Gymnocypris chui chui	Zhang,R.2020	ATAATTTTACAACAATGTGCTAATACATGTATGTATTATCACCAACTTATTATTTTAACCACAAAGCAAGTACTAAATTCTAAGACATACATAAGCATAAAATTAAGACACAGAAATACTTCTACATTAAGCCGGGTAATATATTAATCCCTTAAAACTTGACCTCAAATCTTTCCTTGAAATTCCTAACTAAAATTGCATCCGAGAATATTAATGTAGTAAGAAACCACCAACGATTTACATTAAGGCACATCATGCATGATGGAATCAGGGACACAGGGCGTGGGGGTCGCACACTGTGAACTATTACTGGCATCTGGTTCCTATTTCAGGGGTACAACTGGAGTATCCCCCATTCGGATAATTATACTGGCATCTGATTAAGCCAGTGGTGTGGTA…
GC48	MK886098.1	Qinghai	Gymnocypris chui chui	Zhang,R.2020	ATAATTTTACAACAATGTGCTAATACATGTATGTATTATCACCAACTTATTATTTTAACCACAAAGCAAGTACTAAATTCTAAGACATACATAAGCATAAAATTAAGACACAGAAATACTTCTACATTAAGCCGGGTAATATATTAATCCCTTAAAACTTGACCTCAAATCTTTCCTTGAAATTCCTAACTAAAATTGCATCCGAGAATATTAATGTAGTAAGAAACCACCAACGATTTACATTAAGGCACATCATGCATGATGGAATCAGGGACACAGGGCGTGGGGGTCGCACACTGTGAACTATTACTGGCATCTGGTTCCTATTTCAGGGGTACAACTGGAGTATCCCCCATTCGGATAATTATACTGGCATCTGATTAAGCCAGTGGTGTGGTA…
GC49	MK886099.1	Qinghai	Gymnocypris chui chui	Zhang,R.2020	ATAATTTTACAACAATGTGCTAATACATGTATGTATTATCACCAACTTATTATTTTAACCACAAAGCAAGTACTAAATTCTAAGACATACATAAGCATAAAATTAAGACACAGAAATACTTCTACATTAAGCCGGGTAATATATTAATCCCTTAAAACTTGACCTCAAATCTTTCCTTGAAATTCCTAACTAAAATTGCATCCGAGAATATTAATGTAGTAAGAAACCACCAACGATTTACATTAAGGCACATCATGCATGATGGAATCAGGGACACAGGGCGTGGGGGTCGCACACTGTGAACTATTACTGGCATCTGGTTCCTATTTCAGGGGTACAACTGGAGTATCCCCCATTCGGATAATTATACTGGCATCTGATTAAGCCAGTGGTGTGGTA…
GC50	MK886100.1	Qinghai	Gymnocypris chui chui	Zhang,R.2020	ATAATTTTACAACAATGTGCTAATACATGTATGTATTATCACCAACTTATTATTTTAACCACAAAGCAAGTACTAAATTCTAAGACATACATAAGCATAAAATTAAGACACAGAAATACTTCTACATTAAGCCGGGTAATATATTAATCCCTTAAAACTTGACCTCAAATCTTTCCTTGAAATTCCTAACTAAAATTGTATCCGAGAATATTAATGTAGTAAGAAACCACCAACGATTTACATTAAGGCACATCATGCATGATGGAATCAGGGACACAGGGCGTGGGGGTCGCACACTGTGAACTATTACTGGCATCTGGTTCCTATTTCAGGGGTACAACTGGAGTATCCCCCATTCGGATAATTATACTGGCATCTGATTAAGCCAGTGGTGTGGTA…
GC51	MK886101.1	Qinghai	Gymnocypris chui chui	Zhang,R.2020	ATAATTTTACAACAATGTGCTAATACATGTATGTATTATCACCAACTTATTATTTTAACCACAAAGCAAGTACTAAATTCTAAGACATACATAAGCATAAAATTAAGACACAGAAATACTTCTACATTAAGCCGGGTAATATATTAATCCCTTAAAACTTGACCTCAAATCTTTCCTTGAAATTCCTAACTAAAATTGCATCCGAGAATATTAATGTAGTAAGAAACCACCAACGATTTACATTAAGGCACATCATGCATGATGGAATCAGGGACACAGGGCGTGGGGGTCGCACACTGTGAACTATTACTGGCATCTGGTTCCTATTTCAGGGGTACAACTGGAGTATCCCCCATTCGGATAATTATACTGGCATCTGATTAAGCCAGTGGTGTGGTA…
GC52	MK886102.1	Qinghai	Gymnocypris chui chui	Zhang,R.2020	ATAATTTTACAACAATGTGCTAATACATGTATGTATTATCACCAACTTATTATTTTAACCACAAAGCAAGTACTAAATTCTAAGACATACATAAGCATAAAATTAAGACACAGAAATACTTCTACATTAAGCCGGGTAATATATTAATCCCTTAAAACTTGACCTCAAATCTTTCCTTGAAATTCCTAACTAAAATTGTATCCGAGAATATTAATGTAGTAAGAAACCACCAACGATTTACATTAAGGCACATCATGCATGATGGAATCAGGGACACAGGGCGTGGGGGTCGCACACTGTGAACTATTACTGGCATCTGGTTCCTATTTCAGGGGTACAACTGGAGTATCCCCCATTCGGATAATTATACTGGCATCTGATTAAGCCAGTGGTGTGGTA…
GC53	MK886103.1	Qinghai	Gymnocypris chui chui	Zhang,R.2020	ATAATTTTACAACAATGTGCTAATACATGTATGTATTATCACCAACTTATTATTTTAACCACAAAGCAAGTACTAAATTCTAAGACATACATAAGCATAAAATTAAGACACAGAAATACTTCTACATTAAGCCGGGTAATATATTAATCCCTTAAAACTTGACCTCAAATCTTTCCTTGAAATTCCTAACTAAAATTGCATCCGAGAATATTAATGTAGTAAGAAACCACCAACGATTTACATTAAGGCACATCATGCATGATGGAATCAGGGACACAGGGCGTGGGGGTCGCACACTGTGAACTATTACTGGCATCTGGTTCCTATTTCAGGGGTACAACTGGAGTATCCCCCATTCGGATAATTATACTGGCATCTGATTAAGCCAGTGGTGTGGTA…
GC54	MK886104.1	Qinghai	Gymnocypris chui chui	Zhang,R.2020	ATAATTTTACAACAATGTGCTAATACATGTATGTATTATCACCAACTTATTATTTTAACCACAAAGCAAGTACTAAATTCTAAGACATACATAAGCATAAAATTAAGACACAGAAATACTTCTACATTAAGCCGGGTAATATATTAATCCCTTAAAACTTGACCTCAAATCTTTCCTTGAAATTCCTAACTAAAATTGCATCCGAGAATATTAATGTAGTAAGAAACCACCAACGATTTACATTAAGGCACATCATGCATGATGGAATCAGGGACACAGGGCGTGGGGGTCGCACACTGTGAACTATTACTGGCATCTGGTTCCTATTTCAGGGGTACAACTGGAGTATCCCCCATTCGGATAATTATACTGGCATCTGATTAAGCCAGTGGTGTGGTA…
GC55	MK886105.1	Qinghai	Gymnocypris chui chui	Zhang,R.2020	ATAATTTTACAACAATGTGCTAATACATGTATGTATTATCACCAACTTATTATTTTAACCACAAAGCAAGTACTAAATTCTAAGACATACATAAGCATAAAATTAAGACACAGAAATACTTCTACATTAAGCCGGGTAATATATTAATCCCTTAAAACTTGACCTCAAATCTTTCCTTGAAATTCCTAACTAAAATTGCATCCGAGAATATTAATGTAGTAAGAAACCACCAACGATTTACATTAAGGCACATCATGCATGATGGAATCAGGGACACAGGGCGTGGGGGTCGCACACTGTGAACTATTACTGGCATCTGGTTCCTATTTCAGGGGTACAACTGGAGTATCCCCCATTCGGATAATTATACTGGCATCTGATTAAGCCAGTGGTGTGGTA…
GC56	MK886106.1	Qinghai	Gymnocypris chui chui	Zhang,R.2020	ATAATTTTACAACAATGTGCTAATACATGTATGTATTATCACCAACTTATTATTTTAACCACAAAGCAAGTACTAAATTCTAAGACATACATAAGCATAAAATTAAGACACAGAAATACTTCTACATTAAGCCGGGTAATATATTAATCCCTTAAAACTTGACCTCAAATCTTTCCTTGAAATTCCTAACTAAAATTGCATCCGAGAATATTAATGTAGTAAGAAACCACCAACGATTTACATTAAGGCACATCATGCATGATGGAATCAGGGACACAGGGCGTGGGGGTCGCACACTGTGAACTATTACTGGCATCTGGTTCCTATTTCAGGGGTACAACTGGAGTATCCCCCATTCGGATAATTATACTGGCATCTGATTAAGCCAGTGGTGTGGTA…
GC57	MK886107.1	Qinghai	Gymnocypris chui chui	Zhang,R.2020	ATAATTTTACAACAATGTGCTAATACATGTATGTATTATCACCAACTTATTATTTTAACCACAAAGCAAGTACTAAATTCTAAGACATACATAAGCATAAAATTAAGACACAGAAATACTTCTACATTAAGCCGGGTAATATATTAATCCCTTAAAACTTGACCTCAAATCTTTCCTTGAAATTCCTAACTAAAATTGTATCCGAGAATATTAATGTAGTAAGAAACCACCAACGATTTACATTAAGGCACATCATGCATGATGGAATCAGGGACACAGGGCGTGGGGGTCGCACACTGTGAACTATTACTGGCATCTGGTTCCTATTTCAGGGGTACAACTGGAGTATCCCCCATTCGGATAATTATACTGGCATCTGATTAAGCCAGTGGTGTGGTA…
GC58	MK886108.1	Qinghai	Gymnocypris chui chui	Zhang,R.2020	ATAATTTTACAACAATGTGCTAATACATGTATGTATTATCACCAACTTATTATTTTAACCACAAAGCAAGTACTAAATTCTAAGACATACATAAGCATAAAATTAAGACACAGAAATACTTCTACATTAAGCCGGGTAATATATTAATCCCTTAAAACTTGACCTCAAATCTTTCCTTGAAATTCCTAACTAAAATTGCATCCGAGAATATTAATGTAGTAAGAAACCACCAACGATTTACATTAAGGCACATCATGCATGATGGAATCAGGGACACAGGGCGTGGGGGTCGCACACTGTGAACTATTACTGGCATCTGGTTCCTATTTCAGGGGTACAACTGGAGTATCCCCCATTCGGATAATTATACTGGCATCTGATTAAGCCAGTGGTGTGGTA…
GC59	MK886109.1	Qinghai	Gymnocypris chui chui	Zhang,R.2020	ATAATTTTACAACAATGTGCTAATACATGTATGTATTATCACCAACTTATTATTTTAACCACAAAGCAAGTACTAAATTCTAAGACATACATAAGCATAAAATTAAGACACAGAAATACTTCTACATTAAGCCGGGTAATATATTAATCCCTTAAAACTTGACCTCAAATCTTTCCTTGAAATTCCTAACTAAAATTGCATCCGAGAATATTAATGTAGTAAGAAACCACCAACGATTTACATTAAGGCACATCATGCATGATGGAATCAGGGACACAGGGCGTGGGGGTCGCACACTGTGAACTATTACTGGCATCTGGTTCCTATTTCAGGGGTACAACTGGAGTATCCCCCATTCGGATAATTATACTGGCATCTGATTAAGCCAGTGGTGTGGTA…
GC60	MK886110.1	Qinghai	Gymnocypris chui chui	Zhang,R.2020	ATAATTTTACAACAATGTGCTAATACATGTATGTATTATCACCAACTTATTATTTTAACCACAAAGCAAGTACTAAATTCTAAGACATACATAAGCATAAAATTAAGACACAGAAATACTTCTACATTAAGCCGGGTAATATATTAATCCCTTAAAACTTGACCTCAAATCTTTCCTTGAAATTCCTAACTAAAATTGCATCCGAGAATATTAATGTAGTAAGAAACCACCAACGATTTACATTAAGGCACATCATGCATGATGGAATCAGGGACACAGGGCGTGGGGGTCGCACACTGTGAACTATTACTGGCATCTGGTTCCTATTTCAGGGGTACAACTGGAGTATCCCCCATTCGGATAATTATACTGGCATCTGATTAAGCCAGTGGTGTGGTA…
GC61	MK886111.1	Qinghai	Gymnocypris chui chui	Zhang,R.2020	ATAATTTTACAACAATGTGCTAATACATGTATGTATTATCACCAACTTATTATTTTAACCACAAAGCAAGTACTAAATTCTAAGACATACATAAGCATAAAATTAAGACACAGAAATACTTCTACATTAAGCCGGGTAATATATTAATCCCTTAAAACTTGACCTCAAATCTTTCCTTGAAATTCCTAACTAAAATTGCATCCGAAAATATTAATGTAGTAAGAAACCACCAACGATTTACATTAAGGCACATCATGCATGATGGAATCAGGGACACAGGGCGTGGGGGTCGCACACTGTGAACTATTACTGGCATCTGGTTCCTATTTCAGGGGTACAACTGGAGTATCCCCCATTCGGATAATTATACTGGCATCTGATTAAGCCAGTGGTGTGGTA…
GC62	MK886112.1	Qinghai	Gymnocypris chui chui	Zhang,R.2020	ATAATTTTACAACAATGTGCTAATACATGTATGTATTATCACCAACTTATTATTTTAACCACAAAGCAAGTACTAAATTCTAAGACATACATAAGCATAAAATTAAGACACAGAAATACTTCTACATTAAGCCGGGTAATATATTAATCCCTTAAAACTTGACCTCAAATCTTTCCTTGAAATTCCTAACTAAAATTGCATCCGAGAATATTAATGTAGTAAGAAACCACCAACGATTTACATTAAGGCACATCATGCATGATGGAATCAGGGACACAGGGCGTGGGGGTCGCACACTGTGAACTATTACTGGCATCTGGTTCCTATTTCAGGGGTACAACTGGAGTATCCCCCATTCGGATAATTATACTGGCATCTGATTAAGCCAGTGGTGTGGTA…
GC63	MK886113.1	Qinghai	Gymnocypris chui chui	Zhang,R.2020	ATAATTTTACAACAATGTGCTAATACATGTATGTATTATCACCAACTTATTATTTTAACCACAAAGCAAGTACTAAATTCTAAGACATACATAAGCATAAAATTAAGACACAGAAATACTTCTACATTAAGCCGGGTAATATATTAATCCCTTAAAACTTGACCTCAAATCTTTCCTTGAAATTCCTAACTAAAATTGCATCCGAGAATATTAATGTAGTAAGAAACCACCAACGATTTACATTAAGGCACATCATGCATGATGGAATCAGGGACACAGGGCGTGGGGGTCGCACACTGTGAACTATTACTGGCATCTGGTTCCTATTTCAGGGGTACAACTGGAGTATCCCCCATTCGGATAATTATACTGGCATCTGATTAAGCCAGTGGTGTGGTA…
GC64	MK886114.1	Qinghai	Gymnocypris chui chui	Zhang,R.2020	ATAATTTTACAACAATGTGCTAATACATGTATGTATTATCACCAACTTATTATTTTAACCACAAAGCAAGTACTAAATTCTAAGACATACATAAGCATAAAATTAAGACACAGAAATACTTCTACATTAAGCCGGGTAATATATTAATCCCTTAAAACTTGACCTCAAATCTTTCCTTGAAATTCCTAACTAAAATTGCATCCGAGAATATTAATGTAGTAAGAAACCACCAACGATTTACATTAAGGCACATCATGCATGATGGAATCAGGGACACAGGGCGTGGGGGTCGCACACTGTGAACTATTACTGGCATCTGGTTCCTATTTCAGGGGTACAACTGGAGTATCCCCCATTCGGATAATTATACTGGCATCTGATTAAGCCAGTGGTGTGGTA…
GC65	MK886115.1	Qinghai	Gymnocypris chui chui	Zhang,R.2020	ATAATTTTACAACAATGTGCTAATACATGTATGTATTATCACCAACTTATTATTTTAACCACAAAGCAAGTACTAAATTCTAAGACATACATAAGCATAAAATTAAGACACAGAAATACTTCTACATTAAGCCGGGTAATATATTAATCCCTTAAAACTTGACCTCAAATCTTTCCTTGAAATTCCTAACTAAAATTGCATCCGAGAATATTAATGTAGTAAGAAACCACCAACGATTTACATTAAGGCACATCATGCATGATGGAATCAGGGACACAGGGCGTGGGGGTCGCACACTGTGAACTATTACTGGCATCTGGTTCCTATTTCAGGGGTACAACTGGAGTATCCCCCATTCGGATAATTATACTGGCATCTGATTAAGCCAGTGGTGTGGTA…
GC66	MK886116.1	Qinghai	Gymnocypris chui chui	Zhang,R.2020	ATAATTTTACAACAATGTGCTAATACATGTATGTATTATCACCAACTTATTATTTTAACCACAAAGCAAGTACTAAATTCTAAGACATACATAAGCATAAAATTAAGACACAGAAATACTTCTACATTAAGCCGGGTAATATATTAATCCCTTAAAACTTGACCTCAAATCTTTCCTTGAAATTCCTAACTAAAATTGTATCCGAGAATATTAATGTAGTAAGAAACCACCAACGATTTACATTAAGGCACATCATGCATGATGGAATCAGGGACACAGGGCGTGGGGGTCGCACACTGTGAACTATTACTGGCATCTGGTTCCTATTTCAGGGGTACAACTGGAGTATCCCCCATTCGGATAATTATACTGGCATCTGATTAAGCCAGTGGTGTGGTA…
GC67	MK886117.1	Qinghai	Gymnocypris chui chui	Zhang,R.2020	ATAATTTTACAACAATGTGCTAATACATGTATGTATTATCACCAACTTATTATTTTAACCACAAAGCAAGTACTAAATTCTAAGACATACATAAGCATAAAATTAAGACACAGAAATACTTCTACATTAAGCCGGGTAATATATTAATCCCTTAAAACTTGACCTCAAATCTTTCCTTGAAATTCCTAACTAAAATTGTATCCGAGAATATTAATGTAGTAAGAAACCACCAACGATTTACATTAAGGCACATCATGCATGATGGAATCAGGGACACAGGGCGTGGGGGTCGCACACTGTGAACTATTACTGGCATCTGGTTCCTATTTCAGGGGTACAACTGGAGTATCCCCCATTCGGATAATTATACTGGCATCTGATTAAGCCAGTGGTGTGGTA…
GC68	MK886118.1	Qinghai	Gymnocypris chui chui	Zhang,R.2020	ATAATTTTACAACAATGTGCTAATACATGTATGTATTATCACCAACTTATTATTTTAACCACAAAGCAAGTACTAAATTCTAAGACATACATAAGCATAAAATTAAGACACAGAAATACTTCTACATTAAGCCGGGTAATATATTAATCCCTTAAAACTTGACCTCAAATCTTTCCTTGAAATTCCTAACTAAAATTGCATCCGAGAATATTAATGTAGTAAGAAACCACCAACGATTTACATTAAGGCACATCATGCATGATGGAATCAGGGACACAGGGCGTGGGGGTCGCACACTGTGAACTATTACTGGCATCTGGTTCCTATTTCAGGGGTACAACTGGAGTATCCCCCATTCGGATAATTATACTGGCATCTGATTAAGCCAGTGGTGTGGTA…
GC69	MK886119.1	Qinghai	Gymnocypris chui chui	Zhang,R.2020	ATAATTTTACAACAATGTGCTAATACATGTATGTATTATCACCAACTTATTATTTTAACCACAAAGCAAGTACTAAATTCTAAGACATACATAAGCATAAAATTAAGACACAGAAATACTTCTACATTAAGCCGGGTAATATATTAATCCCTTAAAACTTGACCTCAAATCTTTCCTTGAAATTCCTAACTAAAATTGCATCCGAGAATATTAATGTAGTAAGAAACCACCAACGATTTACATTAAGGCACATCATGCATGATGGAATCAGGGACACAGGGCGTGGGGGTCGCACACTGTGAACTATTACTGGCATCTGGTTCCTATTTCAGGGGTACAACTGGAGTATCCCCCATTCGGATAATTATACTGGCATCTGATTAAGCCAGTGGTGTGGTA…
GC70	MK886120.1	Qinghai	Gymnocypris chui chui	Zhang,R.2020	ATAATTTTACAACAATGTGCTAATACATGTATGTATTATCACCAACTTATTATTTTAACCACAAAGCAAGTACTAAATTCTAAGACATACATAAGCATAAAATTAAGACACAGAAATACTTCTACATTAAGCCGGGTAATATATTAATCCCTTAAAACTTGACCTCAAATCTTTCCTTGAAATTCCTAACTAAAATTGCATCCGAAAATATTAATGTAGTAAGAAACCACCAACGATTTACATTAAGGCACATCATGCATGATGGAATCAGGGACACAGGGCGTGGGGGTCGCACACTGTGAACTATTACTGGCATCTGGTTCCTATTTCAGGGGTACAACTGGAGTATCCCCCATTCGGATAATTATACTGGCATCTGATTAAGCCAGTGGTGTGGTA…
GC71	MK886121.1	Qinghai	Gymnocypris chui chui	Zhang,R.2020	ATAATTTTACAACAATGTGCTAATACATGTATGTATTATCACCAACTTATTATTTTAACCACAAAGCAAGTACTAAATTCTAAGACATACATAAGCATAAAATTAAGACACAGAAATACTTCTACATTAAGCCGGGTAATATATTAATCCCTTAAAACTTGACCTCAAATCTTTCCTTGAAATTCCTAACTAAAATTGCATCCGAGAATATTAATGTAGTAAGAAACCACCAACGATTTACATTAAGGCACATCATGCATGATGGAATCAGGGACACAGGGCGTGGGGGTCGCACACTGTGAACTATTACTGGCATCTGGTTCCTATTTCAGGGGTACAACTGGAGTATCCCCCATTCGGATAATTATACTGGCATCTGATTAAGCCAGTGGTGTGGTA…
GC72	MK886122.1	Qinghai	Gymnocypris chui chui	Zhang,R.2020	ATAATTTTACAACAATGTGCTAATACATGTATGTATTATCACCAACTTATTATTTTAACCACAAAGCAAGTACTAAATTCTAAGACATACATAAGCATAAAATTAAGACACAGAAATACTTCTACATTAAGCCGGGTAATATATTAATCCCTTAAAACTTGACCTCAAATCTTTCCTTGAAATTCCTAACTAAAATTGCATCCGAGAATATTAATGTAGTAAGAAACCACCAACGATTTACATTAAGGCACATCATGCATGATGGAATCAGGGACACAGGGCGTGGGGGTCGCACACTGTGAACTATTACTGGCATCTGGTTCCTATTTCAGGGGTACAACTGGAGTATCCCCCATTCGGATAATTATACTGGCATCTGATTAAGCCAGTGGTGTGGTA…
GC73	MK886123.1	Qinghai	Gymnocypris chui chui	Zhang,R.2020	ATAATTTTACAACAATGTGCTAATACATGTATGTATTATCACCAACTTATTATTTTAACCACAAAGCAAGTACTAAATTCTAAGACATACATAAGCATAAAATTAAGACACAGAAATACTTCTACATTAAGCCGGGTAATATATTAATCCCTTAAAACTTGACCTCAAATCTTTCCTTGAAATTCCTAACTAAAATTGCATCCGAGAATATTAATGTAGTAAGAAACCACCAACGATTTACATTAAGGCACATCATGCATGATGGAATCAGGGACACAGGGCGTGGGGGTCGCACACTGTGAACTATTACTGGCATCTGGTTCCTATTTCAGGGGTACAACTGGAGTATCCCCCATTCGGATAATTATACTGGCATCTGATTAAGCCAGTGGTGTGGTA…
GC74	MK886124.1	Qinghai	Gymnocypris chui chui	Zhang,R.2020	ATAATTTTACAACAATGTGCTAATACATGTATGTATTATCACCAACTTATTATTTTAACCACAAAGCAAGTACTAAATTCTAAGACATACATAAGCATAAAATTAAGACACAGAAATACTTCTACATTAAGCCGGGTAATATATTAATCCCTTAAAACTTGACCTCAAATCTTTCCTTGAAATTCCTAACTAAAATTGTATCCGAGAATATTAATGTAGTAAGAAACCACCAACGATTTACATTAAGGCACATCATGCATGATGGAATCAGGGACACAGGGCGTGGGGGTCGCACACTGTGAACTATTACTGGCATCTGGTTCCTATTTCAGGGGTACAACTGGAGTATCCCCCATTCGGATAATTATACTGGCATCTGATTAAGCCAGTGGTGTGGTA…
GC75	MK886125.1	Qinghai	Gymnocypris chui chui	Zhang,R.2020	ATAATTTTACAACAATGTGCTAATACATGTATGTATTATCACCAACTTATTATTTTAACCACAAAGCAAGTACTAAATTCTAAGACATACATAAGCATAAAATTAAGACACAGAAATACTTCTACATTAAGCCGGGTAATATATTAATCCCTTAAAACTTGACCTCAAATCTTTCCTTGAAATTCCTAACTAAAATTGCATCCGAGAATATTAATGTAGTAAGAAACCACCAACGATTTACATTAAGGCACATCATGCATGATGGAATCAGGGACACAGGGCGTGGGGGTCGCACACTGTGAACTATTACTGGCATCTGGTTCCTATTTCAGGGGTACAACTGGAGTATCCCCCATTCGGATAATTATACTGGCATCTGATTAAGCCAGTGGTGTGGTA…
GC76	MK886126.1	Qinghai	Gymnocypris chui chui	Zhang,R.2020	ATAATTTTACAACAATGTGCTAATACATGTATGTATTATCACCAACTTATTATTTTAACCACAAAGCAAGTACTAAATTCTAAGACATACATAAGCATAAAATTAAGACACAGAAATACTTCTACATTAAGCCGGGTAATATATTAATCCCTTAAAACTTGACCTCAAATCTTTCCTTGAAATTCCTAACTAAAATTGTATCCGAGAATATTAATGTAGTAAGAAACCACCAACGATTTACATTAAGGCACATCATGCATGATGGAATCAGGGACACAGGGCGTGGGGGTCGCACACTGTGAACTATTACTGGCATCTGGTTCCTATTTCAGGGGTACAACTGGAGTATCCCCCATTCGGATAATTATACTGGCATCTGATTAAGCCAGTGGTGTGGTA…
GC77	MK886127.1	Qinghai	Gymnocypris chui chui	Zhang,R.2020	ATAATTTTACAACAATGTGCTAATACATGTATGTATTATCACCAACTTATTATTTTAACCACAAAGCAAGTACTAAATTCTAAGACATACATAAGCATAAAATTAAGACACAGAAATACTTCTACATTAAGCCGGGTAATATATTAATCCCTTAAAACTTGACCTCAAATCTTTCCTTGAAATTCCTAACTAAAATTGCATCCGAGAATATTAATGTAGTAAGAAACCACCAACGATTTACATTAAGGCACATCATGCATGATGGAATCAGGGACACAGGGCGTGGGGGTCGCACACTGTGAACTATTACTGGCATCTGGTTCCTATTTCAGGGGTACAACTGGAGTATCCCCCATTCGGATAATTATACTGGCATCTGATTAAGCCAGTGGTGTGGTA…
GC78	MK886128.1	Qinghai	Gymnocypris chui chui	Zhang,R.2020	ATAATTTTACAACAATGTGCTAATACATGTATGTATTATCACCAACTTATTATTTTAACCACAAAGCAAGTACTAAATTCTAAGACATACATAAGCATAAAATTAAGACACAGAAATACTTCTACATTAAGCCGGGTAATATATTAATCCCTTAAAACTTGACCTCAAATCTTTCCTTGAAATTCCTAACTAAAATTGCATCCGAGAATATTAATGTAGTAAGAAACCACCAACGATTTACATTAAGGCACATCATGCATGATGGAATCAGGGACACAGGGCGTGGGGGTCGCACACTGTGAACTATTACTGGCATCTGGTTCCTATTTCAGGGGTACAACTGGAGTATCCCCCATTCGGATAATTATACTGGCATCTGATTAAGCCAGTGGTGTGGTA…
GC79	MK886129.1	Qinghai	Gymnocypris chui chui	Zhang,R.2020	ATAATTTTACAACAATGTGCTAATACATGTATGTATTATCACCAACTTATTATTTTAACCACAAAGCAAGTACTAAATTCTAAGACATACATAAGCATAAAATTAAGACACAGAAATACTTCTACATTAAGCCGGGTAATATATTAATCCCTTAAAACTTGACCTCAAATCTTTCCTTGAAATTCCTAACTAAAATTGCATCCGAGAATATTAATGTAGTAAGAAACCACCAACGATTTACATTAAGGCACATCATGCATGATGGAATCAGGGACACAGGGCGTGGGGGTCGCACACTGTGAACTATTACTGGCATCTGGTTCCTATTTCAGGGGTACAACTGGAGTATCCCCCATTCGGATAATTATACTGGCATCTGATTAAGCCAGTGGTGTGGTA…
GC80	MK886130.1	Qinghai	Gymnocypris chui chui	Zhang,R.2020	ATAATTTTACAACAATGTGCTAATACATGTATGTATTATCACCAACTTATTATTTTAACCACAAAGCAAGTACTAAATTCTAAGACATACATAAGCATAAAATTAAGACACAGAAATACTTCTACATTAAGCCGGGTAATATATTAATCCCTTAAAACTTGACCTCAAATCTTTCCTTGAAATTCCTAACTAAAATTGCATCCGAGAATATTAATGTAGTAAGAAACCACCAACGATTTACATTAAGGCACATCATGCATGATGGAATCAGGGACACAGGGCGTGGGGGTCGCACACTGTGAACTATTACTGGCATCTGGTTCCTATTTCAGGGGTACAACTGGAGTATCCCCCATTCGGATAATTATACTGGCATCTGATTAAGCCAGTGGTGTGGTA…
GC81	MK886131.1	Qinghai	Gymnocypris chui chui	Zhang,R.2020	ATAATTTTACAACAATGTGCTAATACATGTATGTATTATCACCAACTTATTATTTTAACCACAAAGCAAGTACTAAATTCTAAGACATACATAAGCATAAAATTAAGACACAGAAATACTTCTACATTAAGCCGGGTAATATATTAATCCCTTAAAACTTGACCTCAAATCTTTCCTTGAAATTCCTAACTAAAATTGCATCCGAGAATATTAATGTAGTAAGAAACCACCAACGATTTACATTAAGGCACATCATGCATGATGGAATCAGGGACACAGGGCGTGGGGGTCGCACACTGTGAACTATTACTGGCATCTGGTTCCTATTTCAGGGGTACAACTGGAGTATCCCCCATTCGGATAATTATACTGGCATCTGATTAAGCCAGTGGTGTGGTA…
GC82	MK886132.1	Qinghai	Gymnocypris chui chui	Zhang,R.2020	ATAATTTTACAACAATGTGCTAATACATGTATGTATTATCACCAACTTATTATTTTAACCACAAAGCAAGTACTAAATTCTAAGACATACATAAGCATAAAATTAAGACACAGAAATACTTCTACATTAAGCCGGGTAATATATTAATCCCTTAAAACTTGACCTCAAATCTTTCCTTGAAATTCCTAACTAAAATTGCATCCGAAAATATTAATGTAGTAAGAAACCACCAACGATTTACATTAAGGCACATCATGCATGATGGAATCAGGGACACAGGGCGTGGGGGTCGCACACTGTGAACTATTACTGGCATCTGGTTCCTATTTCAGGGGTACAACTGGAGTATCCCCCATTCGGATAATTATACTGGCATCTGATTAAGCCAGTGGTGTGGTA…
GC83	MK886133.1	Qinghai	Gymnocypris chui chui	Zhang,R.2020	ATAATTTTACAACAATGTGCTAATACATGTATGTATTATCACCAACTTATTATTTTAACCACAAAGCAAGTACTAAATTCTAAGACATACATAAGCATAAAATTAAGACACAGAAATACTTCTACATTAAGCCGGGTAATATATTAATCCCTTAAAACTTGACCTCAAATCTTTCCTTGAAATTCCTAACTAAAATTGCATCCGAGAATATTAATGTAGTAAGAAACCACCAACGATTTACATTAAGGCACATCATGCATGATGGAATCAGGGACACAGGGCGTGGGGGTCGCACACTGTGAACTATTACTGGCATCTGGTTCCTATTTCAGGGGTACAACTGGAGTATCCCCCATTCGGATAATTATACTGGCATCTGATTAAGCCAGTGGTGTGGTA…
GC84	MK886134.1	Qinghai	Gymnocypris chui chui	Zhang,R.2020	ATAATTTTACAACAATGTGCTAATACATGTATGTATTATCACCAACTTATTATTTTAACCACAAAGCAAGTACTAAATTCTAAGACATACATAAGCATAAAATTAAGACACAGAAATACTTCTACATTAAGCCGGGTAATATATTAATCCCTTAAAACTTGACCTCAAATCTTTCCTTGAAATTCCTAACTAAAATTGCATCCGAGAATATTAATGTAGTAAGAAACCACCAACGATTTACATTAAGGCACATCATGCATGATGGAATCAGGGACACAGGGCGTGGGGGTCGCACACTGTGAACTATTACTGGCATCTGGTTCCTATTTCAGGGGTACAACTGGAGTATCCCCCATTCGGATAATTATACTGGCATCTGATTAAGCCAGTGGTGTGGTA…
GC85	MK886135.1	Qinghai	Gymnocypris chui chui	Zhang,R.2020	ATAATTTTACAACAATGTGCTAATACATGTATGTATTATCACCAACTTATTATTTTAACCACAAAGCAAGTACTAAATTCTAAGACATACATAAGCATAAAATTAAGACACAGAAATACTTCTACATTAAGCCGGGTAATATATTAATCCCTTAAAACTTGACCTCAAATCTTTCCTTGAAATTCCTAACTAAAATTGCATCCGAGAATATTAATGTAGTAAGAAACCACCAACGATTTACATTAAGGCACATCATGCATGATGGAATCAGGGACACAGGGCGTGGGGGTCGCACACTGTGAACTATTACTGGCATCTGGTTCCTATTTCAGGGGTACAACTGGAGTATCCCCCATTCGGATAATTATACTGGCATCTGATTAAGCCAGTGGTGTGGTA…
GC86	MK886136.1	Qinghai	Gymnocypris chui chui	Zhang,R.2020	ATAATTTTACAACAATGTGCTAATACATGTATGTATTATCACCAACTTATTATTTTAACCACAAAGCAAGTACTAAATTCTAAGACATACATAAGCATAAAATTAAGACACAGAAATACTTCTACATTAAGCCGGGTAATATATTAATCCCTTAAAACTTGACCTCAAATCTTTCCTTGAAATTCCTAACTAAAATTGCATCCGAGAATATTAATGTAGTAAGAAACCACCAACGATTTACATTAAGGCACATCATGCATGATGGAATCAGGGACACAGGGCGTGGGGGTCGCACACTGTGAACTATTACTGGCATCTGGTTCCTATTTCAGGGGTACAACTGGAGTATCCCCCATTCGGATAATTATACTGGCATCTGATTAAGCCAGTGGTGTGGTA…
GC87	MK886137.1	Qinghai	Gymnocypris chui chui	Zhang,R.2020	ATAATTTTACAACAATGTGCTAATACATGTATGTATTATCACCAACTTATTATTTTAACCACAAAGCAAGTACTAAATTCTAAGACATACATAAGCATAAAATTAAGACACAGAAATACTTCTACATTAAGCCGGGTAATATATTAATCCCTTAAAACTTGACCTCAAATCTTTCCTTGAAATTCCTAACTAAAATTGCATCCGAGAATATTAATGTAGTAAGAAACCACCAACGATTTACATTAAGGCACATCATGCATGATGGAATCAGGGACACAGGGCGTGGGGGTCGCACACTGTGAACTATTACTGGCATCTGGTTCCTATTTCAGGGGTACAACTGGAGTATCCCCCATTCGGATAATTATACTGGCATCTGATTAAGCCAGTGGTGTGGTA…
GC88	MK886138.1	Qinghai	Gymnocypris chui chui	Zhang,R.2020	ATAATTTTACAACAATGTGCTAATACATGTATGTATTATCACCAACTTATTATTTTAACCACAAAGCAAGTACTAAATTCTAAGACATACATAAGCATAAAATTAAGACACAGAAATACTTCTACATTAAGCCGGGTAATATATTAATCCCTTAAAACTTGACCTCAAATCTTTCCTTGAAATTCCTAACTAAAATTGCATCCGAGAATATTAATGTAGTAAGAAACCACCAACGATTTACATTAAGGCACATCATGCATGATGGAATCAGGGACACAGGGCGTGGGGGTCGCACACTGTGAACTATTACTGGCATCTGGTTCCTATTTCAGGGGTACAACTGGAGTATCCCCCATTCGGATAATTATACTGGCATCTGATTAAGCCAGTGGTGTGGTA…
GC89	MK886139.1	Qinghai	Gymnocypris chui chui	Zhang,R.2020	ATAATTTTACAACAATGTGCTAATACATGTATGTATTATCACCAACTTATTATTTTAACCACAAAGCAAGTACTAAATTCTAAGACATACATAAGCATAAAATTAAGACACAGAAATACTTCTACATTAAGCCGGGTAATATATTAATCCCTTAAAACTTGACCTCAAATCTTTCCTTGAAATTCCTAACTAAAATTGCATCCGAGAATATTAATGTAGTAAGAAACCACCAACGATTTACATTAAGGCACATCATGCATGATGGAATCAGGGACACAGGGCGTGGGGGTCGCACACTGTGAACTATTACTGGCATCTGGTTCCTATTTCAGGGGTACAACTGGAGTATCCCCCATTCGGATAATTATACTGGCATCTGATTAAGCCAGTGGTGTGGTA…
GC90	MK886140.1	Qinghai	Gymnocypris chui chui	Zhang,R.2020	ATAATTTTACAACAATGTGCTAATACATGTATGTATTATCACCAACTTATTATTTTAACCACAAAGCAAGTACTAAATTCTAAGACATACATAAGCATAAAATTAAGACACAGAAATACTTCTACATTAAGCCGGGTAATATATTAATCCCTTAAAACTTGACCTCAAATCTTTCCTTGAAATTCCTAACTAAAATTGCATCCGAGAATATTAATGTAGTAAGAAACCACCAACGATTTACATTAAGGCACATCATGCATGATGGAATCAGGGACACAGGGCGTGGGGGTCGCACACTGTGAACTATTACTGGCATCTGGTTCCTATTTCAGGGGTACAACTGGAGTATCCCCCATTCGGATAATTATACTGGCATCTGATTAAGCCAGTGGTGTGGTA…
GC91	MK886141.1	Qinghai	Gymnocypris chui chui	Zhang,R.2020	ATAATTTTACAACAATGTGCTAATACATGTATGTATTATCACCAACTTATTATTTTAACCACAAAGCAAGTACTAAATTCTAAGACATACATAAGCATAAAATTAAGACACAGAAATACTTCTACATTAAGCCGGGTAATATATTAATCCCTTAAAACTTGACCTCAAATCTTTCCTTGAAATTCCTAACTAAAATTGCATCCGAGAATATTAATGTAGTAAGAAACCACCAACGATTTACATTAAGGCACATCATGCATGATGGAATCAGGGACACAGGGCGTGGGGGTCGCACACTGTGAACTATTACTGGCATCTGGTTCCTATTTCAGGGGTACAACTGGAGTATCCCCCATTCGGATAATTATACTGGCATCTGATTAAGCCAGTGGTGTGGTA…
GC92	MK886142.1	Qinghai	Gymnocypris chui chui	Zhang,R.2020	ATAATTTTACAACAATGTGCTAATACATGTATGTATTATCACCAACTTATTATTTTAACCACAAAGCAAGTACTAAATTCTAAGACATACATAAGCATAAAATTAAGACACAGAAATACTTCTACATTAAGCCGGGTAATATATTAATCCCTTAAAACTTGACCTCAAATCTTTCCTTGAAATTCCTAACTAAAATTGCATCCGAGAATATTAATGTAGTAAGAAACCACCAACGATTTACATTAAGGCACATCATGCATGATGGAATCAGGGACACAGGGCGTGGGGGTCGCACACTGTGAACTATTACTGGCATCTGGTTCCTATTTCAGGGGTACAACTGGAGTATCCCCCATTCGGATAATTATACTGGCATCTGATTAAGCCAGTGGTGTGGTA…
GC93	MK886143.1	Qinghai	Gymnocypris chui chui	Zhang,R.2020	ATAATTTTACAACAATGTGCTAATACATGTATGTATTATCACCAACTTATTATTTTAACCACAAAGCAAGTACTAAATTCTAAGACATACATAAGCATAAAATTAAGACACAGAAATACTTCTACATTAAGCCGGGTAATATATTAATCCCTTAAAACTTGACCTCAAATCTTTCCTTGAAATTCCTAACTAAAATTGCATCCGAGAATATTAATGTAGTAAGAAACCACCAACGATTTACATTAAGGCACATCATGCATGATGGAATCAGGGACACAGGGCGTGGGGGTCGCACACTGTGAACTATTACTGGCATCTGGTTCCTATTTCAGGGGTACAACTGGAGTATCCCCCATTCGGATAATTATACTGGCATCTGATTAAGCCAGTGGTGTGGTA…
GC94	MK886144.1	Qinghai	Gymnocypris chui chui	Zhang,R.2020	ATAATTTTACAACAATGTGCTAATACATGTATGTATTATCACCAACTTATTATTTTAACCACAAAGCAAGTACTAAATTCTAAGACATACATAAGCATAAAATTAAGACACAGAAATACTTCTACATTAAGCCGGGTAATATATTAATCCCTTAAAACTTGACCTCAAATCTTTCCTTGAAATTCCTAACTAAAATTGCATCCGAGAATATTAATGTAGTAAGAAACCACCAACGATTTACATTAAGGCACATCATGCATGATGGAATCAGGGACACAGGGCGTGGGGGTCGCACACTGTGAACTATTACTGGCATCTGGTTCCTATTTCAGGGGTACAACTGGAGTATCCCCCATTCGGATAATTATACTGGCATCTGATTAAGCCAGTGGTGTGGTA…
GC95	MK886145.1	Qinghai	Gymnocypris chui chui	Zhang,R.2020	ATAATTTTACAACAATGTGCTAATACATGTATGTATTATCACCAACTTATTATTTTAACCACAAAGCAAGTACTAAATTCTAAGACATACATAAGCATAAAATTAAGACACAGAAATACTTCTACATTAAGCCGGGTAATATATTAATCCCTTAAAACTTGACCTCAAATCTTTCCTTGAAATTCCTAACTAAAATTGCATCCGAGAATATTAATGTAGTAAGAAACCACCAACGATTTACATTAAGGCACATCATGCATGATGGAATCAGGGACACAGGGCGTGGGGGTCGCACACTGTGAACTATTACTGGCATCTGGTTCCTATTTCAGGGGTACAACTGGAGTATCCCCCATTCGGATAATTATACTGGCATCTGATTAAGCCAGTGGTGTGGTA…
GC96	MK886146.1	Qinghai	Gymnocypris chui chui	Zhang,R.2020	ATAATTTTACAACAATGTGCTAATACATGTATGTATTATCACCAACTTATTATTTTAACCACAAAGCAAGTACTAAATTCTAAGACATACATAAGCATAAAATTAAGACACAGAAATACTTCTACATTAAGCCGGGTAATATATTAATCCCTTAAAACTTGACCTCAAATCTTTCCTTGAAATTCCTAACTAAAATTGCATCCGAGAATATTAATGTAGTAAGAAACCACCAACGATTTACATTAAGGCACATCATGCATGATGGAATCAGGGACACAGGGCGTGGGGGTCGCACACTGTGAACTATTACTGGCATCTGGTTCCTATTTCAGGGGTACAACTGGAGTATCCCCCATTCGGATAATTATACTGGCATCTGATTAAGCCAGTGGTGTGGTA…
GC97	MK886147.1	Qinghai	Gymnocypris chui chui	Zhang,R.2020	ATAATTTTACAACAATGTGCTAATACATGTATGTATTATCACCAACTTATTATTTTAACCACAAAGCAAGTACTAAATTCTAAGACATACATAAGCATAAAATTAAGACACAGAAATACTTCTACATTAAGCCGGGTAATATATTAATCCCTTAAAACTTGACCTCAAATCTTTCCTTGAAATTCCTAACTAAAATTGCATCCGAGAATATTAATGTAGTAAGAAACCACCAACGATTTACATTAAGGCACATCATGCATGATGGAATCAGGGACACAGGGCGTGGGGGTCGCACACTGTGAACTATTACTGGCATCTGGTTCCTATTTCAGGGGTACAACTGGAGTATCCCCCATTCGGATAATTATACTGGCATCTGATTAAGCCAGTGGTGTGGTA…
GC98	MK886148.1	Qinghai	Gymnocypris chui chui	Zhang,R.2020	ATAATTTTACAACAATGTGCTAATACATGTATGTATTATCACCAACTTATTATTTTAACCACAAAGCAAGTACTAAATTCTAAGACATACATAAGCATAAAATTAAAACACAGAAATACTTCTACATTAAGCCGGGTAATATATTAATCCCTTAAAACTTGACCTCAAATCTTTCCTTGAAATTCCTAACTAAAATTGCATCCGAGAATATTAATGTAGTAAGAAACCACCAACGATTTACATTAAGGCACATCATGCATGATGGAATCAGGGACACAGGGCGTGGGGGTCGCACACTGTGAACTATTACTGGCATCTGGTTCCTATTTCAGGGGTACAACTGGAGTATCCCCCATTCGGATAATTATACTGGCATCTGATTAAGCCAGTGGTGTGGTA…
GC99	MK886149.1	Qinghai	Gymnocypris chui chui	Zhang,R.2020	ATAATTTTACAACAATGTGCTAATACATGTATGTATTATCACCAACTTATTATTTTAACCACAAAGCAAGTACTAAATTCTAAGACATACATAAGCATAAAATTAAGACACAGAAATACTTCTACATTAAGCCGGGTAATATATTAATCCCTTAAAACTTGACCTCAAATCTTTCCTTGAAATTCCTAACTAAAATTGCATCCGAGAATATTAATGTAGTAAGAAACCACCAACGATTTACATTAAGGCACATCATGCATGATGGAATCAGGGACACAGGGCGTGGGGGTCGCACACTGTGAACTATTACTGGCATCTGGTTCCTATTTCAGGGGTACAACTGGAGTATCCCCCATTCGGATAATTATACTGGCATCTGATTAAGCCAGTGGTGTGGTA…
GC100	MK886150.1	Qinghai	Gymnocypris chui chui	Zhang,R.2020	ATAATTTTACAACAATGTGCTAATACATGTATGTATTATCACCAACTTATTATTTTAACCACAAAGCAAGTACTAAATTCTAAGACATACATAAGCATAAAATTAAGACACAGAAATACTTCTACATTAAGCCGGGTAATATATTAATCCCTTAAAACTTGACCTCAAATCTTTCCTTGAAATTCCTAACTAAAATTGCATCCGAGAATATTAATGTAGTAAGAAACCACCAACGATTTACATTAAGGCACATCATGCATGATGGAATCAGGGACACAGGGCGTGGGGGTCGCACACTGTGAACTATTACTGGCATCTGGTTCCTATTTCAGGGGTACAACTGGAGTATCCCCCATTCGGATAATTATACTGGCATCTGATTAAGCCAGTGGTGTGGTA…
GC101	MK886151.1	Qinghai	Gymnocypris chui chui	Zhang,R.2020	ATAATTTTACAACAATGTGCTAATACATGTATGTATTATCACCAACTTATTATTTTAACCACAAAGCAAGTACTAAATTCTAAGACATACATAAGCATAAAATTAAGACACAGAAATACTTCTACATTAAGCCGGGTAATATATTAATCCCTTAAAACTTGACCTCAAATCTTTCCTTGAAATTCCTAACTAAAATTGCATCCGAGAATATTAATGTAGTAAGAAACCACCAACGATTTACATTAAGGCACATCATGCATGATGGAATCAGGGACACAGGGCGTGGGGGTCGCACACTGTGAACTATTACTGGCATCTGGTTCCTATTTCAGGGGTACAACTGGAGTATCCCCCATTCGGATAATTATACTGGCATCTGATTAAGCCAGTGGTGTGGTA…
GC102	MK886152.1	Qinghai	Gymnocypris chui chui	Zhang,R.2020	ATAATTTTACAACAATGTGCTAATACATGTATGTATTATCACCAACTTATTATTTTAACCACAAAGCAAGTACTAAATTCTAAGACATACATAAGCATAAAATTAAGACACAGAAATACTTCTACATTAAGCCGGGTAATATATTAATCCCTTAAAACTTGACCTCAAATCTTTCCTTGAAATTCCTAACTAAAATTGCATCCGAGAATATTAATGTAGTAAGAAACCACCAACGATTTACATTAAGGCACATCATGCATGATGGAATCAGGGACACAGGGCGTGGGGGTCGCACACTGTGAACTATTACTGGCATCTGGTTCCTATTTCAGGGGTACAACTGGAGTATCCCCCATTCGGATAATTATACTGGCATCTGATTAAGCCAGTGGTGTGGTA…
GC103	MK886153.1	Qinghai	Gymnocypris chui chui	Zhang,R.2020	ATAATTTTACAACAATGTGCTAATACATGTATGTATTATCACCAACTTATTATTTTAACCACAAAGCAAGTACTAAATTCTAAGACATACATAAGCATAAAATTAAGACACAGAAATACTTCTACATTAAGCCGGGTAATATATTAATCCCTTAAAACTTGACCTCAAATCTTTCCTTGAAATTCCTAACTAAAATTGTATCCGAGAATATTAATGTAGTAAGAAACCACCAACGATTTACATTAAGGCACATCATGCATGATGGAATCAGGGACACAGGGCGTGGGGGTCGCACACTGTGAACTATTACTGGCATCTGGTTCCTATTTCAGGGGTACAACTGGAGTATCCCCCATTCGGATAATTATACTGGCATCTGATTAAGCCAGTGGTGTGGTA…
GC104	MK886154.1	Qinghai	Gymnocypris chui chui	Zhang,R.2020	ATAATTTTACAACAATGTGCTAATACATGTATGTATTATCACCAACTTATTATTTTAACCACAAAGCAAGTACTAAATTCTAAGACATACATAAGCATAAAATTAAGACACAGAAATACTTCTACATTAAGCCGGGTAATATATTAATCCCTTAAAACTTGACCTCAAATCTTTCCTTGAAATTCCTAACTAAAATTGCATCCGAAAATATTAATGTAGTAAGAAACCACCAACGATTTACATTAAGGCACATCATGCATGATGGAATCAGGGACACAGGGCGTGGGGGTCGCACACTGTGAACTATTACTGGCATCTGGTTCCTATTTCAGGGGTACAACTGGAGTATCCCCCATTCGGATAATTATACTGGCATCTGATTAAGCCAGTGGTGTGGTA…
GC105	MK886431.1	Qinghai	Gymnocypris chui chui	Zhang,R.2020	ATAATTTTACAATAATGTGCTAATACATATATGTATTATCACCAACTTATTATTTTAACCACAAAGCAAGTACTAAATTCTAAGACATACATAAGCATAAGATTAAGACACAGAAATACTTTTACATTAAGCCGGGTAATATATTAATCCCTTAAAACTTGACCTCAAATCTTTCCTTGAAATACCTAGCTAAAATCGTACTCGAAAATATTAATGTAGTAAGAAACCACCAATAATTTACATTAAGGCACATCATGCATGATGGAATCAGGGACACAGGGCGTGGGGGTCGCACACTGTGAACTATTACTGGCATCTGGTTCCTATTTCAGGGGTACAATTGGAGTATCCCCCATTCGGATAATTATACTGGCATCTGATTAAGCCAGTGGTGTGGTA…
GC106	MK886432.1	Qinghai	Gymnocypris chui chui	Zhang,R.2020	ATAATTTTACAATAATGTGCTAATACATATATGTATTATCACCAACCTATTATTTTAACCACAAAGCAAGTACTAAATTCTAAGACATACATAAGCATAAAATTAAGACACAGAAATACTTTTACATTAAGCCGGGTAATATATTAATCCCTTAAAACTTGACCTCAAATCTTTCCTTGAAATACCTAGCTAAAATCGTACTCGAAAATATTAATGTAGTAAGAAACCACCAATAATTTACATTAAGGCACATCATGCATGATGGAATCAGGGACACAGGGCGTGGGGGTCGCACACTGTGAACTATTACTGGCATCTGGTTCCTATTTCAGGGGTACAACTGGAGTATCCCCCATTCGGATAATTATACTGGCATCTGATTAAGCCAGTGGTGTGGTA…
GC107	MK886433.1	Qinghai	Gymnocypris chui chui	Zhang,R.2020	ATAATTTTACAACAATGTGCTAATACATATATGTATTATCACCAACCTATTATTTTAACCACAAAGCAAGTACTAAATTCTAAGACATACATAAGCATAAAATTAAGACACAGAAATACTTTTACATTAAGCCGGGTAATATATTAATCCCTTAAAACTTGACCTCAAATCTTTCCTTGAAATACCTAGCTAAAATCGTACTCGAAAATATTAATGTAGTAAGAAACCACCAATAATTTACATTAAGGCACATCATGCATGATGGAATCAGGGACACAGGGCGTGGGGGTCGCACACTGTGAACTATTACTGGCATCTGGTTCCTATTTCAGGGGTACAACTGGAGTATCCCCCATTCGGATAATTATACTGGCATCTGATTAAGCCAGTGGTGTGGTA…
GC108	KY461228.1	Tibet	Gymnocypris chui chui	Tang,Y.2018	ATAATTTTACAATAATGTGCTAATACATATATGTATTATCACCAACTTATTATTTTAACCACAAAGCAAGTACTAAATTCTAAGACATACATAAGCATAAGATTAAGACACAGAAATACTTTTACATTAAGCCGGGTAATATATTAATCCCTTAAAACTTGACCTCAAATCTTTCCTTGAAATACCTAGCTAAAATCGTACTCGAAAATATTAATGTAGTAAGAAACCACCAATAATTTACATTAAGGCACATCATGCATGATGGAATCAGGGACACAGGGCGTGGGGGTCGCACACTGTGAACTATTACTGGCATCTGGTTCCTATTTCAGGGGTACAATTGGAGTATCCCCCATTCGGATAATTATACTGGCATCTGATTAAGCCAGTGGTGTGGTA…
GC109	KY461242.1	Tibet	Gymnocypris chui chui	Tang,Y.2018	ATAATTTTACAATAATGTGCTAATACATATATGTATTATCACCAACCTATTATTTTAACCACAAAGCAAGTACTAAATTCTAAGACATACATAAGCATAAAATTAAGACACAGAAATACTTTTACATTAAGCCGGGTAATATATTAATCCCTTAAAACTTGACCTCAAATCTTTCCTTGAAATACCTAGCTAAAATCGTACTCGAAAATATTAATGTAGTAAGAAACCACCAATAATTTACATTAAGGCACATCATGCATGATGGAATCAGGGACACAGGGCGTGGGGGTCGCACACTGTGAACTATTACTGGCATCTGGTTCCTATTTCAGGGGTACAACTGGAGTATCCCCCATTCGGATAATTATACTGGCATCTGATTAAGCCAGTGGTGTGGTA…
GC110	KY461261.1	Tibet	Gymnocypris chui chui	Tang,Y.2018	ATAATTTTACAACAATGTGCTAATACATATATGTATTATCACCAACCTATTATTTTAACCACAAAGCAAGTACTAAATTCTAAGACATACATAAGCATAAAATTAAGACACAGAAATACTTTTACATTAAGCCGGGTAATATATTAATCCCTTAAAACTTGACCTCAAATCTTTCCTTGAAATACCTAGCTAAAATCGTACTCGAAAATATTAATGTAGTAAGAAACCACCAATAATTTACATTAAGGCACATCATGCATGATGGAATCAGGGACACAGGGCGTGGGGGTCGCACACTGTGAACTATTACTGGCATCTGGTTCCTATTTCAGGGGTACAACTGGAGTATCCCCCATTCGGATAATTATACTGGCATCTGATTAAGCCAGTGGTGTGGTA…
GS01	KY461243.1	Tibet	Gymnocypris scleracanthus	Tang,Y.2018	ATAATTTTACAACAATGTGCTAATACATGTATGTATTATCACCAACTTATTATTTTAACCACAAAGCAAGTACTAAATTCTAAGACATACATAAGCATAAAATTAAGACACAGAAATACTTCTACATTAAGCCGGGTAATATATTAATCCCTTAAAACTTGACCTCAAATCTTTCCTTGAAATTCCTAACTAAAATTGCATCCGAGAATATTAATGTAGTAAGAAACCACCAACGATTTACATTAAGGCACATCATGCATGATGGAATCAGGGACACAGGGCGTGGGGGTCGCACACTGTGAACTATTACTGGCATCTGGTTCCTATTTCAGGGGTACAACTGGAGTATCCCCCATTCGGATAATTATACTGGCATCTGATTAAGCCAGTGGTGTGGTA…
GS02	KY461244.1	Tibet	Gymnocypris scleracanthus	Tang,Y.2018	ATAATTTTACAACAATGTGCTAATACATGTATGTATTATCACCAACTTATTATTTTAACCACAAAGCAAGTACTAAATTCTAAGACATACATAAGCATAAAATTAAGACACAGAAATACTTCTACATTAAGCCGGGTAATATATTAATCCCTTAAAACTTGACCTCAAATCTTTCCTTGAAATTCCTAACTAAAATTGCATCCGAGAATATTAATGTAGTAAGAAACCACCAACGATTTACATTAAGGCACATCATGCATGATGGAATCAGGGACACAGGGCGTGGGGGTCGCACACTGTGAACTATTACTGGCATCTGGTTCCTATTTCAGGGGTACAACTGGAGTATCCCCCATTCGGATAATTATACTGGCATCTGATTAAGCCAGTGGTGTGGTA…
GS03	KY461248.1	Tibet	Gymnocypris scleracanthus	Tang,Y.2018	ATAATTTTACAACAATGTGCTAATACATGTATGTATTATCACCAACTTATTATTTTAACCACAAAGCAAGTACTAAATTCTAAGACATACATAAGCATAAAATTAAGACACAGAAATACTTCTACATTAAGCCGGGTAATATATTAATCCCTTAAAACTTGACCTCAAATCTTTCCTTGAAATTCCTAACTAAAATTGCATCCGAGAATATTAATGTAGTAAGAAACCACCAACGATTTACATTAAGGCACATCATGCATGATGGAATCAGGGACACAGGGCGTGGGGGTCGCACACTGTGAACTATTACTGGCATCTGGTTCCTATTTCAGGGGTACAACTGGAGTATCCCCCATTCGGATAATTATACTGGCATCTGATTAAGCCAGTGGTGTGGTA…
GS04	MK886155.1	Qinghai	Gymnocypris scleracanthus	Zhang,R.2020	ATAATTTTACAACAATGTGCTAATACATGTATGTATTATCACCAACTTATTATTTTAACCACAAAGCAAGTACTAAATTCTAAGACATACATAAGCATAAAATTAAGACACAGAAATACTTCTACATTAAGCCGGGTAATATATTAATCCCTTAAAACTTGACCTCAAATCTTTCCTTGAAATTCCTAACTAAAATTGCATCCGAGAATATTAATGTAGTAAGAAACCACCAACGATTTACATTAAGGCACATCATGCATGATGGAATCAGGGACACAGGGCGTGGGGGTCGCACACTGTGAACTATTACTGGCATCTGGTTCCTATTTCAGGGGTACAACTGGAGTATCCCCCATTCGGATAATTATACTGGCATCTGATTAAGCCAGTGGTGTGGTA…
GS05	MK886156.1	Qinghai	Gymnocypris scleracanthus	Zhang,R.2020	ATAATTTTACAACAATGTGCTAATACATGTATGTATTATCACCAACTTATTATTTTAACCACAAAGCAAGTACTAAATTCTAAGACATACATAAGCATAAAATTAAGACACAGAAATACTTCTACATTAAGCCGGGTAATATATTAATCCCTTAAAACTTGACCTCAAATCTTTCCTTGAAATTCCTAACTAAAATTGCATCCGAGAATATTAATGTAGTAAGAAACCACCAACGATTTACATTAAGGCACATCATGCATGATGGAATCAGGGACACAGGGCGTGGGGGTCGCACACTGTGAACTATTACTGGCATCTGGTTCCTATTTCAGGGGTACAACTGGAGTATCCCCCATTCGGATAATTATACTGGCATCTGATTAAGCCAGTGGTGTGGTA…
GS06	MK886157.1	Qinghai	Gymnocypris scleracanthus	Zhang,R.2020	ATAATTTTACAACAATGTGCTAATACATGTATGTATTATCACCAACTTATTATTTTAACCACAAAGCAAGTACTAAATTCTAAGACATACATAAGCATAAAATTAAGACACAGAAATACTTCTACATTAAGCCGGGTAATATATTAATCCCTTAAAACTTGACCTCAAATCTTTCCTTGAAATTCCTAACTAAAATTGCATCCGAGAATATTAATGTAGTAAGAAACCACCAACGATTTACATTAAGGCACATCATGCATGATGGAATCAGGGACACAGGGCGTGGGGGTCGCACACTGTGAACTATTACTGGCATCTGGTTCCTATTTCAGGGGTACAACTGGAGTATCCCCCATTCGGATAATTATACTGGCATCTGATTAAGCCAGTGGTGTGGTA…
GS07	MK886158.1	Qinghai	Gymnocypris scleracanthus	Zhang,R.2020	ATAATTTTACAACAATGTGCTAATACATGTATGTATTATCACCAACTTATTATTTTAACCACAAAGCAAGTACTAAATTCTAAGACATACATAAGCATAAAATTAAGACACAGAAATACTTCTACATTAAGCCGGGTAATATATTAATCCCTTAAAACTTGACCTCAAATCTTTCCTTGAAATTCCTAACTAAAATTGCATCCGAGAATATTAATGTAGTAAGAAACCACCAACGATTTACATTAAGGCACATCATGCATGATGGAATCAGGGACACAGGGCGTGGGGGTCGCACACTGTGAACTATTACTGGCATCTGGTTCCTATTTCAGGGGTACAACTGGAGTATCCCCCATTCGGATAATTATACTGGCATCTGATTAAGCCAGTGGTGTGGTA…
GS08	MK886159.1	Qinghai	Gymnocypris scleracanthus	Zhang,R.2020	ATAATTTTACAACAATGTGCTAATACATGTATGTATTATCACCAACTTATTATTTTAACCACAAAGCAAGTACTAAATTCTAAGACATACATAAGCATAAAATTAAGACACAGAAATACTTCTACATTAAGCCGGGTAATATATTAATCCCTTAAAACTTGACCTCAAATCTTTCCTTGAAATTCCTAACTAAAATTGCATCCGAGAATATTAATGTAGTAAGAAACCACCAACGATTTACATTAAGGCACATCATGCATGATGGAATCAGGGACACAGGGCGTGGGGGTCGCACACTGTGAACTATTACTGGCATCTGGTTCCTATTTCAGGGGTACAACTGGAGTATCCCCCATTCGGATAATTATACTGGCATCTGATTAAGCCAGTGGTGTGGTA…
GS09	MK886160.1	Qinghai	Gymnocypris scleracanthus	Zhang,R.2020	ATAATTTTACAACAATGTGCTAATACATGTATGTATTATCACCAACTTATTATTTTAACCACAAAGCAAGTACTAAATTCTAAGACATACATAAGCATAAAATTAAGACACAGAAATACTTCTACATTAAGCCGGGTAATATATTAATCCCTTAAAACTTGACCTCAAATCTTTCCTTGAAATTCCTAACTAAAATTGCATCCGAGAATATTAATGTAGTAAGAAACCACCAACGATTTACATTAAGGCACATCATGCATGATGGAATCAGGGACACAGGGCGTGGGGGTCGCACACTGTGAACTATTACTGGCATCTGGTTCCTATTTCAGGGGTACAACTGGAGTATCCCCCATTCGGATAATTATACTGGCATCTGATTAAGCCAGTGGTGTGGTA…
GS10	MK886161.1	Qinghai	Gymnocypris scleracanthus	Zhang,R.2020	ATAATTTTACAACAATGTGCTAATACATGTATGTATTATCACCAACTTATTATTTTAACCACAAAGCAAGTACTAAATTCTAAGACATACATAAGCATAAAATTAAGACACAGAAATACTTCTACATTAAGCCGGGTAATATATTAATCCCTTAAAACTTGACCTCAAATCTTTCCTTGAAATTCCTAACTAAAATTGCATCCGAAAATATTAATGTAGTAAGAAACCACCAACGATTTACATTAAGGCACATCATGCATGATGGAATCAGGGACACAGGGCGTGGGGGTCGCACACTGTGAACTATTACTGGCATCTGGTTCCTATTTCAGGGGTACAACTGGAGTATCCCCCATTCGGATAATTATACTGGCATCTGATTAAGCCAGTGGTGTGGTA…
GS11	MK886162.1	Qinghai	Gymnocypris scleracanthus	Zhang,R.2020	ATAATTTTACAACAATGTGCTAATACATGTATGTATTATCACCAACTTATTATTTTAACCACAAAGCAAGTACTAAATTCTAAGACATACATAAGCATAAAATTAAGACACAGAAATACTTCTACATTAAGCCGGGTAATATATTAATCCCTTAAAACTTGACCTCAAATCTTTCCTTGAAATTCCTAACTAAAATTGCATCCGAGAATATTAATGTAGTAAGAAACCACCAACGATTTACATTAAGGCACATCATGCATGATGGAATCAGGGACACAGGGCGTGGGGGTCGCACACTGTGAACTATTACTGGCATCTGGTTCCTATTTCAGGGGTACAACTGGAGTATCCCCCATTCGGATAATTATACTGGCATCTGATTAAGCCAGTGGTGTGGTA…
GS12	MK886163.1	Qinghai	Gymnocypris scleracanthus	Zhang,R.2020	ATAATTTTACAACAATGTGCTAATACATGTATGTATTATCACCAACTTATTATTTTAACCACAAAGCAAGTACTAAATTCTAAGACATACATAAGCATAAAATTAAGACACAGAAATACTTCTACATTAAGCCGGGTAATATATTAATCCCTTAAAACTTGACCTCAAATCTTTCCTTGAAATTCCTAACTAAAATTGCATCCGAGAATATTAATGTAGTAAGAAACCACCAACGATTTACATTAAGGCACATCATGCATGATGGAATCAGGGACACAGGGCGTGGGGGTCGCACACTGTGAACTATTACTGGCATCTGGTTCCTATTTCAGGGGTACAACTGGAGTATCCCCCATTCGGATAATTATACTGGCATCTGATTAAGCCAGTGGTGTGGTA…
GS13	MK886164.1	Qinghai	Gymnocypris scleracanthus	Zhang,R.2020	ATAATTTTACAACAATGTGCTAATACATGTATGTATTATCACCAACTTATTATTTTAACCACAAAGCAAGTACTAAATTCTAAGACATACATAAGCATAAAATTAAGACACAGAAATACTTCTACATTAAGCCGGGTAATATATTAATCCCTTAAAACTTGACCTCAAATCTTTCCTTGAAATTCCTAACTAAAATTGCATCCGAGAATATTAATGTAGTAAGAAACCACCAACGATTTACATTAAGGCACATCATGCATGATGGAATCAGGGACACAGGGCGTGGGGGTCGCACACTGTGAACTATTACTGGCATCTGGTTCCTATTTCAGGGGTACAACTGGAGTATCCCCCATTCGGATAATTATACTGGCATCTGATTAAGCCAGTGGTGTGGTA…
GS14	MK886165.1	Qinghai	Gymnocypris scleracanthus	Zhang,R.2020	ATAATTTTACAACAATGTGCTAATACATGTATGTATTATCACCAACTTATTATTTTAACCACAAAGCAAGTACTAAATTCTAAGACATACATAAGCATAAAATTAAGACACAGAAATACTTCTACATTAAGCCGGGTAATATATTAATCCCTTAAAACTTGACCTCAAATCTTTCCTTGAAATTCCTAACTAAAATTGCATCCGAGAATATTAATGTAGTAAGAAACCACCAACGATTTACATTAAGGCACATCATGCATGATGGAATCAGGGACACAGGGCGTGGGGGTCGCACACTGTGAACTATTACTGGCATCTGGTTCCTATTTCAGGGGTACAACTGGAGTATCCCCCATTCGGATAATTATACTGGCATCTGATTAAGCCAGTGGTGTGGTA…
GS15	MK886166.1	Qinghai	Gymnocypris scleracanthus	Zhang,R.2020	ATAATTTTACAACAATGTGCTAATACATGTATGTATTATCACCAACTTATTATTTTAACCACAAAGCAAGTACTAAATTCTAAGACATACATAAGCATAAAATTAAGACACAGAAATACTTCTACATTAAGCCGGGTAATATATTAATCCCTTAAAACTTGACCTCAAATCTTTCCTTGAAATTCCTAACTAAAATTGCATCCGAGAATATTAATGTAGTAAGAAACCACCAACGATTTACATTAAGGCACATCATGCATGATGGAATCAGGGACACAGGGCGTGGGGGTCGCACACTGTGAACTATTACTGGCATCTGGTTCCTATTTCAGGGGTACAACTGGAGTATCCCCCATTCGGATAATTATACTGGCATCTGATTAAGCCAGTGGTGTGGTA…
GS16	MK886167.1	Qinghai	Gymnocypris scleracanthus	Zhang,R.2020	ATAATTTTACAACAATGTGCTAATACATGTATGTATTATCACCAACTTATTATTTTAACCACAAAGCAAGTACTAAATTCTAAGACATACATAAGCATAAAATTAAGACACAGAAATACTTCTACATTAAGCCGGGTAATATATTAATCCCTTAAAACTTGACCTCAAATCTTTCCTTGAAATTCCTAACTAAAATTGCATCCGAGAATATTAATGTAGTAAGAAACCACCAACGATTTACATTAAGGCACATCATGCATGATGGAATCAGGGACACAGGGCGTGGGGGTCGCACACTGTGAACTATTACTGGCATCTGGTTCCTATTTCAGGGGTACAACTGGAGTATCCCCCATTCGGATAATTATACTGGCATCTGATTAAGCCAGTGGTGTGGTA…
GS17	MK886168.1	Qinghai	Gymnocypris scleracanthus	Zhang,R.2020	ATAATTTTACAACAATGTGCTAATACATGTATGTATTATCACCAACTTATTATTTTAACCACAAAGCAAGTACTAAATTCTAAGACATACATAAGCATAAAATTAAGACACAGAAATACTTCTACATTAAGCCGGGTAATATATTAATCCCTTAAAACTTGACCTCAAATCTTTCCTTGAAATTCCTAACTAAAATTGCATCCGAGAATATTAATGTAGTAAGAAACCACCAACGATTTACATTAAGGCACATCATGCATGATGGAATCAGGGACACAGGGCGTGGGGGTCGCACACTGTGAACTATTACTGGCATCTGGTTCCTATTTCAGGGGTACAACTGGAGTATCCCCCATTCGGATAATTATACTGGCATCTGATTAAGCCAGTGGTGTGGTA…
GS18	MK886169.1	Qinghai	Gymnocypris scleracanthus	Zhang,R.2020	ATAATTTTACAACAATGTGCTAATACATGTATGTATTATCACCAACTTATTATTTTAACCACAAAGCAAGTACTAAATTCTAAGACATACATAAGCATAAAATTAAGACACAGAAATACTTCTACATTAAGCCGGGTAATATATTAATCCCTTAAAACTTGACCTCAAATCTTTCCTTGAAATTCCTAACTAAAATTGCATCCGAGAATATTAATGTAGTAAGAAACCACCAACGATTTACATTAAGGCACATCATGCATGATGGAATCAGGGACACAGGGCGTGGGGGTCGCACACTGTGAACTATTACTGGCATCTGGTTCCTATTTCAGGGGTACAACTGGAGTATCCCCCATTCGGATAATTATACTGGCATCTGATTAAGCCAGTGGTGTGGTA…
GS19	MK886170.1	Qinghai	Gymnocypris scleracanthus	Zhang,R.2020	ATAATTTTACAACAATGTGCTAATACATGTATGTATTATCACCAACTTATTATTTTAACCACAAAGCAAGTACTAAATTCTAAGACATACATAAGCATAAAATTAAGACACAGAAATACTTCTACATTAAGCCGGGTAATATATTAATCCCTTAAAACTTGACCTCAAATCTTTCCTTGAAATTCCTAACTAAAATTGCATCCGAGAATATTAATGTAGTAAGAAACCACCAACGATTTACATTAAGGCACATCATGCATGATGGAATCAGGGACACAGGGCGTGGGGGTCGCACACTGTGAACTATTACTGGCATCTGGTTCCTATTTCAGGGGTACAACTGGAGTATCCCCCATTCGGATAATTATACTGGCATCTGATTAAGCCAGTGGTGTGGTA…
GS20	MK886171.1	Qinghai	Gymnocypris scleracanthus	Zhang,R.2020	ATAATTTTACAACAATGTGCTAATACATGTATGTATTATCACCAACTTATTATTTTAACCACAAAGCAAGTACTAAATTCTAAGACATACATAAGCATAAAATTAAGACACAGAAATACTTCTACATTAAGCCGGGTAATATATTAATCCCTTAAAACTTGACCTCAAATCTTTCCTTGAAATTCCTAACTAAAATTGCATCCGAGAATATTAATGTAGTAAGAAACCACCAACGATTTACATTAAGGCACATCATGCATGATGGAATCAGGGACACAGGGCGTGGGGGTCGCACACTGTGAACTATTACTGGCATCTGGTTCCTATTTCAGGGGTACAACTGGAGTATCCCCCATTCGGATAATTATACTGGCATCTGATTAAGCCAGTGGTGTGGTA…
GS21	MK886172.1	Qinghai	Gymnocypris scleracanthus	Zhang,R.2020	ATAATTTTACAACAATGTGCTAATACATGTATGTATTATCACCAACTTATTATTTTAACCACAAAGCAAGTACTAAATTCTAAGACATACATAAGCATAAAATTAAGACACAGAAATACTTCTACATTAAGCCGGGTAATATATTAATCCCTTAAAACTTGACCTCAAATCTTTCCTTGAAATTCCTAACTAAAATTGCATCCGAGAATATTAATGTAGTAAGAAACCACCAACGATTTACATTAAGGCACATCATGCATGATGGAATCAGGGACACAGGGCGTGGGGGTCGCACACTGTGAACTATTACTGGCATCTGGTTCCTATTTCAGGGGTACAACTGGAGTATCCCCCATTCGGATAATTATACTGGCATCTGATTAAGCCAGTGGTGTGGTA…
GS22	MK886173.1	Qinghai	Gymnocypris scleracanthus	Zhang,R.2020	ATAATTTTACAACAATGTGCTAATACATGTATGTATTATCACCAACTTATTATTTTAACCACAAAGCAAGTACTAAATTCTAAGACATACATAAGCATAAAATTAAGACACAGAAATACTTCTACATTAAGCCGGGTAATATATTAATCCCTTAAAACTTGACCTCAAATCTTTCCTTGAAATTCCTAACTAAAATTGCATCCGAGAATATTAATGTAGTAAGAAACCACCAACGATTTACATTAAGGCACATCATGCATGATGGAATCAGGGACACAGGGCGTGGGGGTCGCACACTGTGAACTATTACTGGCATCTGGTTCCTATTTCAGGGGTACAACTGGAGTATCCCCCATTCGGATAATTATACTGGCATCTGATTAAGCCAGTGGTGTGGTA…
GS23	MK886174.1	Qinghai	Gymnocypris scleracanthus	Zhang,R.2020	ATAATTTTACAACAATGTGCTAATACATGTATGTATTATCACCAACTTATTATTTTAACCACAAAGCAAGTACTAAATTCTAAGACATACATAAGCATAAAATTAAGACACAGAAATACTTCTACATTAAGCCGGGTAATATATTAATCCCTTAAAACTTGACCTCAAATCTTTCCTTGAAATTCCTAACTAAAATTGCATCCGAGAATATTAATGTAGTAAGAAACCACCAACGATTTACATTAAGGCACATCATGCATGATGGAATCAGGGACACAGGGCGTGGGGGTCGCACACTGTGAACTATTACTGGCATCTGGTTCCTATTTCAGGGGTACAACTGGAGTATCCCCCATTCGGATAATTATACTGGCATCTGATTAAGCCAGTGGTGTGGTA…
GS24	MK886175.1	Qinghai	Gymnocypris scleracanthus	Zhang,R.2020	ATAATTTTACAACAATGTGCTAATACATGTATGTATTATCACCAACTTATTATTTTAACCACAAAGCAAGTACTAAATTCTAAGACATACATAAGCATAAAATTAAGACACAGAAATACTTCTACATTAAGCCGGGTAATATATTAATCCCTTAAAACTTGACCTCAAATCTTTCCTTGAAATTCCTAACTAAAATTGCATCCGAGAATATTAATGTAGTAAGAAACCACCAACGATTTACATTAAGGCACATCATGCATGATGGAATCAGGGACACAGGGCGTGGGGGTCGCACACTGTGAACTATTACTGGCATCTGGTTCCTATTTCAGGGGTACAACTGGAGTATCCCCCATTCGGATAATTATACTGGCATCTGATTAAGCCAGTGGTGTGGTA…
GS25	MK886176.1	Qinghai	Gymnocypris scleracanthus	Zhang,R.2020	ATAATTTTACAACAATGTGCTAATACATGTATGTATTATCACCAACTTATTATTTTAACCACAAAGCAAGTACTAAATTCTAAGACATACATAAGCATAAAATTAAGACACAGAAATACTTCTACATTAAGCCGGGTAATATATTAATCCCTTAAAACTTGACCTCAAATCTTTCCTTGAAATTCCTAACTAAAATTGCATCCGAGAATATTAATGTAGTAAGAAACCACCAACGATTTACATTAAGGCACATCATGCATGATGGAATCAGGGACACAGGGCGTGGGGGTCGCACACTGTGAACTATTACTGGCATCTGGTTCCTATTTCAGGGGTACAACTGGAGTATCCCCCATTCGGATAATTATACTGGCATCTGATTAAGCCAGTGGTGTGGTA…
GS26	MK886177.1	Qinghai	Gymnocypris scleracanthus	Zhang,R.2020	ATAATTTTACAACAATGTGCTAATACATGTATGTATTATCACCAACTTATTATTTTAACCACAAAGCAAGTACTAAATTCTAAGACATACATAAGCATAAAATTAAGACACAGAAATACTTCTACATTAAGCCGGGTAATATATTAATCCCTTAAAACTTGACCTCAAATCTTTCCTTGAAATTCCTAACTAAAATTGCATCCGAGAATATTAATGTAGTAAGAAACCACCAACGATTTACATTAAGGCACATCATGCATGATGGAATCAGGGACACAGGGCGTGGGGGTCGCACACTGTGAACTATTACTGGCATCTGGTTCCTATTTCAGGGGTACAACTGGAGTATCCCCCATTCGGATAATTATACTGGCATCTGATTAAGCCAGTGGTGTGGTA…
GS27	MK886178.1	Qinghai	Gymnocypris scleracanthus	Zhang,R.2020	ATAATTTTACAACAATGTGCTAATACATGTATGTATTATCACCAACTTATTATTTTAACCACAAAGCAAGTACTAAATTCTAAGACATACATAAGCATAAAATTAAGACACAGAAATACTTCTACATTAAGCCGGGTAATATATTAATCCCTTAAAACTTGACCTCAAATCTTTCCTTGAAATTCCTAACTAAAATTGCATCCGAGAATATTAATGTAGTAAGAAACCACCAACGATTTACATTAAGGCACATCATGCATGATGGAATCAGGGACACAGGGCGTGGGGGTCGCACACTGTGAACTATTACTGGCATCTGGTTCCTATTTCAGGGGTACAACTGGAGTATCCCCCATTCGGATAATTATACTGGCATCTGATTAAGCCAGTGGTGTGGTA…
GS28	MK886179.1	Qinghai	Gymnocypris scleracanthus	Zhang,R.2020	ATAATTTTACAACAATGTGCTAATACATGTATGTATTATCACCAACTTATTATTTTAACCACAAAGCAAGTACTAAATTCTAAGACATACATAAGCATAAAATTAAGACACAGAAATACTTCTACATTAAGCCGGGTAATATATTAATCCCTTAAAACTTGACCTCAAATCTTTCCTTGAAATTCCTAACTAAAATTGCATCCGAGAATATTAATGTAGTAAGAAACCACCAACGATTTACATTAAGGCACATCATGCATGATGGAATCAGGGACACAGGGCGTGGGGGTCGCACACTGTGAACTATTACTGGCATCTGGTTCCTATTTCAGGGGTACAACTGGAGTATCCCCCATTCGGATAATTATACTGGCATCTGATTAAGCCAGTGGTGTGGTA…
GS29	MK886180.1	Qinghai	Gymnocypris scleracanthus	Zhang,R.2020	ATAATTTTACAACAATGTGCTAATACATGTATGTATTATCACCAACTTATTATTTTAACCACAAAGCAAGTACTAAATTCTAAGACATACATAAGCATAAAATTAAGACACAGAAATACTTCTACATTAAGCCGGGTAATATATTAATCCCTTAAAACTTGACCTCAAATCTTTCCTTGAAATTCCTAACTAAAATTGCATCCGAGAATATTAATGTAGTAAGAAACCACCAACGATTTACATTAAGGCACATCATGCATGATGGAATCAGGGACACAGGGCGTGGGGGTCGCACACTGTGAACTATTACTGGCATCTGGTTCCTATTTCAGGGGTACAACTGGAGTATCCCCCATTCGGATAATTATACTGGCATCTGATTAAGCCAGTGGTGTGGTA…
GS30	MK886181.1	Qinghai	Gymnocypris scleracanthus	Zhang,R.2020	ATAATTTTACAACAATGTGCTAATACATGTATGTATTATCACCAACTTATTATTTTAACCACAAAGCAAGTACTAAATTCTAAGACATACATAAGCATAAAATTAAGACACAGAAATACTTCTACATTAAGCCGGGTAATATATTAATCCCTTAAAACTTGACCTCAAATCTTTCCTTGAAATTCCTAACTAAAATTGCATCCGAGAATATTAATGTAGTAAGAAACCACCAACGATTTACATTAAGGCACATCATGCATGATGGAATCAGGGACACAGGGCGTGGGGGTCGCACACTGTGAACTATTACTGGCATCTGGTTCCTATTTCAGGGGTACAACTGGAGTATCCCCCATTCGGATAATTATACTGGCATCTGATTAAGCCAGTGGTGTGGTA…
GS31	MK886182.1	Qinghai	Gymnocypris scleracanthus	Zhang,R.2020	ATAATTTTACAACAATGTGCTAATACATGTATGTATTATCACCAACTTATTATTTTAACCACAAAGCAAGTACTAAATTCTAAGACATACATAAGCATAAAATTAAGACACAGAAATACTTCTACATTAAGCCGGGTAATATATTAATCCCTTAAAACTTGACCTCAAATCTTTCCTTGAAATTCCTAACTAAAATTGCATCCGAGAATATTAATGTAGTAAGAAACCACCAACGATTTACATTAAGGCACATCATGCATGATGGAATCAGGGACACAGGGCGTGGGGGTCGCACACTGTGAACTATTACTGGCATCTGGTTCCTATTTCAGGGGTACAACTGGAGTATCCCCCATTCGGATAATTATACTGGCATCTGATTAAGCCAGTGGTGTGGTA…
GS32	MK886183.1	Qinghai	Gymnocypris scleracanthus	Zhang,R.2020	ATAATTTTACAACAATGTGCTAATACATGTATGTATTATCACCAACTTATTATTTTAACCACAAAGCAAGTACTAAATTCTAAGACATACATAAGCATAAAATTAAGACACAGAAATACTTCTACATTAAGCCGGGTAATATATTAATCCCTTAAAACTTGACCTCAAATCTTTCCTTGAAATTCCTAACTAAAATTGCATCCGAGAATATTAATGTAGTAAGAAACCACCAACGATTTACATTAAGGCACATCATGCATGATGGAATCAGGGACACAGGGCGTGGGGGTCGCACACTGTGAACTATTACTGGCATCTGGTTCCTATTTCAGGGGTACAACTGGAGTATCCCCCATTCGGATAATTATACTGGCATCTGATTAAGCCAGTGGTGTGGTA…
GS33	MK886184.1	Qinghai	Gymnocypris scleracanthus	Zhang,R.2020	ATAATTTTACAACAATGTGCTAATACATGTATGTATTATCACCAACTTATTATTTTAACCACAAAGCAAGTACTAAATTCTAAGACATACATAAGCATAAAATTAAGACACAGAAATACTTCTACATTAAGCCGGGTAATATATTAATCCCTTAAAACTTGACCTCAAATCTTTCCTTGAAATTCCTAACTAAAATTGCATCCGAGAATATTAATGTAGTAAGAAACCACCAACGATTTACATTAAGGCACATCATGCATGATGGAATCAGGGACACAGGGCGTGGGGGTCGCACACTGTGAACTATTACTGGCATCTGGTTCCTATTTCAGGGGTACAACTGGAGTATCCCCCATTCGGATAATTATACTGGCATCTGATTAAGCCAGTGGTGTGGTA…
GS34	MK886185.1	Qinghai	Gymnocypris scleracanthus	Zhang,R.2020	ATAATTTTACAACAATGTGCTAATACATGTATGTATTATCACCAACTTATTATTTTAACCACAAAGCAAGTACTAAATTCTAAGACATACATAAGCATAAAATTAAGACACAGAAATACTTCTACATTAAGCCGGGTAATATATTAATCCCTTAAAACTTGACCTCAAATCTTTCCTTGAAATTCCTAACTAAAATTGCATCCGAGAATATTAATGTAGTAAGAAACCACCAACGATTTACATTAAGGCACATCATGCATGATGGAATCAGGGACACAGGGCGTGGGGGTCGCACACTGTGAACTATTACTGGCATCTGGTTCCTATTTCAGGGGTACAACTGGAGTATCCCCCATTCGGATAATTATACTGGCATCTGATTAAGCCAGTGGTGTGGTA…
GS35	MK886186.1	Qinghai	Gymnocypris scleracanthus	Zhang,R.2020	ATAATTTTACAACAATGTGCTAATACATGTATGTATTATCACCAACTTATTATTTTAACCACAAAGCAAGTACTAAATTCTAAGACATACATAAGCATAAAATTAAGACACAGAAATACTTCTACATTAAGCCGGGTAATATATTAATCCCTTAAAACTTGACCTCAAATCTTTCCTTGAAATTCCTAACTAAAATTGCATCCGAGAATATTAATGTAGTAAGAAACCACCAACGATTTACATTAAGGCACATCATGCATGATGGAATCAGGGACACAGGGCGTGGGGGTCGCACACTGTGAACTATTACTGGCATCTGGTTCCTATTTCAGGGGTACAACTGGAGTATCCCCCATTCGGATAATTATACTGGCATCTGATTAAGCCAGTGGTGTGGTA…
GS36	MK886187.1	Qinghai	Gymnocypris scleracanthus	Zhang,R.2020	ATAATTTTACAACAATGTGCTAATACATGTATGTATTATCACCAACTTATTATTTTAACCACAAAGCAAGTACTAAATTCTAAGACATACATAAGCATAAAATTAAGACACAGAAATACTTCTACATTAAGCCGGGTAATATATTAATCCCTTAAAACTTGACCTCAAATCTTTCCTTGAAATTCCTAACTAAAATTGCATCCGAGAATATTAATGTAGTAAGAAACCACCAACGATTTACATTAAGGCACATCATGCATGATGGAATCAGGGACACAGGGCGTGGGGGTCGCACACTGTGAACTATTACTGGCATCTGGTTCCTATTTCAGGGGTACAACTGGAGTATCCCCCATTCGGATAATTATACTGGCATCTGATTAAGCCAGTGGTGTGGTA…
GS37	MK886188.1	Qinghai	Gymnocypris scleracanthus	Zhang,R.2020	ATAATTTTACAACAATGTGCTAATACATGTATGTATTATCACCAACTTATTATTTTAACCACAAAGCAAGTACTAAATTCTAAGACATACATAAGCATAAAATTAAGACACAGAAATACTTCTACATTAAGCCGGGTAATATATTAATCCCTTAAAACTTGACCTCAAATCTTTCCTTGAAATTCCTAACTAAAATTGCATCCGAGAATATTAATGTAGTAAGAAACCACCAACGATTTACATTAAGGCACATCATGCATGATGGAATCAGGGACACAGGGCGTGGGGGTCGCACACTGTGAACTATTACTGGCATCTGGTTCCTATTTCAGGGGTACAACTGGAGTATCCCCCATTCGGATAATTATACTGGCATCTGATTAAGCCAGTGGTGTGGTA…
GS38	MK886189.1	Qinghai	Gymnocypris scleracanthus	Zhang,R.2020	ATAATTTTACAACAATGTGCTAATACATGTATGTATTATCACCAACTTATTATTTTAACCACAAAGCAAGTACTAAATTCTAAGACATACATAAGCATAAAATTAAGACACAGAAATACTTCTACATTAAGCCGGGTAATATATTAATCCCTTAAAACTTGACCTCAAATCTTTCCTTGAAATTCCTAACTAAAATTGCATCCGAGAATATTAATGTAGTAAGAAACCACCAACGATTTACATTAAGGCACATCATGCATGATGGAATCAGGGACACAGGGCGTGGGGGTCGCACACTGTGAACTATTACTGGCATCTGGTTCCTATTTCAGGGGTACAACTGGAGTATCCCCCATTCGGATAATTATACTGGCATCTGATTAAGCCAGTGGTGTGGTA…
GS39	MK886190.1	Qinghai	Gymnocypris scleracanthus	Zhang,R.2020	ATAATTTTACAACAATGTGCTAATACATGTATGTATTATCACCAACTTATTATTTTAACCACAAAGCAAGTACTAAATTCTAAGACATACATAAGCATAAAATTAAGACACAGAAATACTTCTACATTAAGCCGGGTAATATATTAATCCCTTAAAACTTGACCTCAAATCTTTCCTTGAAATTCCTAACTAAAATTGCATCCGAGAATATTAATGTAGTAAGAAACCACCAACGATTTACATTAAGGCACATCATGCATGATGGAATCAGGGACACAGGGCGTGGGGGTCGCACACTGTGAACTATTACTGGCATCTGGTTCCTATTTCAGGGGTACAACTGGAGTATCCCCCATTCGGATAATTATACTGGCATCTGATTAAGCCAGTGGTGTGGTA…
GS40	MK886191.1	Qinghai	Gymnocypris scleracanthus	Zhang,R.2020	ATAATTTTACAACAATGTGCTAATACATGTATGTATTATCACCAACTTATTATTTTAACCACAAAGCAAGTACTAAATTCTAAGACATACATAAGCATAAAATTAAGACACAGAAATACTTCTACATTAAGCCGGGTAATATATTAATCCCTTAAAACTTGACCTCAAATCTTTCCTTGAAATTCCTAACTAAAATTGCATCCGAGAATATTAATGTAGTAAGAAACCACCAACGATTTACATTAAGGCACATCATGCATGATGGAATCAGGGACACAGGGCGTGGGGGTCGCACACTGTGAACTATTACTGGCATCTGGTTCCTATTTCAGGGGTACAACTGGAGTATCCCCCATTCGGATAATTATACTGGCATCTGATTAAGCCAGTGGTGTGGTA…
GS41	MK886192.1	Qinghai	Gymnocypris scleracanthus	Zhang,R.2020	ATAATTTTACAACAATGTGCTAATACATGTATGTATTATCACCAACTTATTATTTTAACCACAAAGCAAGTACTAAATTCTAAGACATACATAAGCATAAAATTAAGACACAGAAATACTTCTACATTAAGCCGGGTAATATATTAATCCCTTAAAACTTGACCTCAAATCTTTCCTTGAAATTCCTAACTAAAATTGCATCCGAGAATATTAATGTAGTAAGAAACCACCAACGATTTACATTAAGGCACATCATGCATGATGGAATCAGGGACACAGGGCGTGGGGGTCGCACACTGTGAACTATTACTGGCATCTGGTTCCTATTTCAGGGGTACAACTGGAGTATCCCCCATTCGGATAATTATACTGGCATCTGATTAAGCCAGTGGTGTGGTA…
GS42	MK886193.1	Qinghai	Gymnocypris scleracanthus	Zhang,R.2020	ATAATTTTACAACAATGTGCTAATACATGTATGTATTATCACCAACTTATTATTTTAACCACAAAGCAAGTACTAAATTCTAAGACATACATAAGCATAAAATTAAGACACAGAAATACTTCTACATTAAGCCGGGTAATATATTAATCCCTTAAAACTTGACCTCAAATCTTTCCTTGAAATTCCTAACTAAAATTGCATCCGAGAATATTAATGTAGTAAGAAACCACCAACGATTTACATTAAGGCACATCATGCATGATGGAATCAGGGACACAGGGCGTGGGGGTCGCACACTGTGAACTATTACTGGCATCTGGTTCCTATTTCAGGGGTACAACTGGAGTATCCCCCATTCGGATAATTATACTGGCATCTGATTAAGCCAGTGGTGTGGTA…
GS43	MK886194.1	Qinghai	Gymnocypris scleracanthus	Zhang,R.2020	ATAATTTTACAACAATGTGCTAATACATGTATGTATTATCACCAACTTATTATTTTAACCACAAAGCAAGTACTAAATTCTAAGACATACATAAGCATAAAATTAAGACACAGAAATACTTCTACATTAAGCCGGGTAATATATTAATCCCTTAAAACTTGACCTCAAATCTTTCCTTGAAATTCCTAACTAAAATTGCATCCGAGAATATTAATGTAGTAAGAAACCACCAACGATTTACATTAAGGCACATCATGCATGATGGAATCAGGGACACAGGGCGTGGGGGTCGCACACTGTGAACTATTACTGGCATCTGGTTCCTATTTCAGGGGTACAACTGGAGTATCCCCCATTCGGATAATTATACTGGCATCTGATTAAGCCAGTGGTGTGGTA…
GS44	MK886195.1	Qinghai	Gymnocypris scleracanthus	Zhang,R.2020	ATAATTTTACAACAATGTGCTAATACATGTATGTATTATCACCAACTTATTATTTTAACCACAAAGCAAGTACTAAATTCTAAGACATACATAAGCATAAAATTAAGACACAGAAATACTTCTACATTAAGCCGGGTAATATATTAATCCCTTAAAACTTGACCTCAAATCTTTCCTTGAAATTCCTAACTAAAATTGCATCCGAGAATATTAATGTAGTAAGAAACCACCAACGATTTACATTAAGGCACATCATGCATGATGGAATCAGGGACACAGGGCGTGGGGGTCGCACACTGTGAACTATTACTGGCATCTGGTTCCTATTTCAGGGGTACAACTGGAGTATCCCCCATTCGGATAATTATACTGGCATCTGATTAAGCCAGTGGTGTGGTA…
GS45	MK886196.1	Qinghai	Gymnocypris scleracanthus	Zhang,R.2020	ATAATTTTACAACAATGTGCTAATACATGTATGTATTATCACCAACTTATTATTTTAACCACAAAGCAAGTACTAAATTCTAAGACATACATAAGCATAAAATTAAGACACAGAAATACTTCTACATTAAGCCGGGTAATATATTAATCCCTTAAAACTTGACCTCAAATCTTTCCTTGAAATTCCTAACTAAAATTGCATCCGAGAATATTAATGTAGTAAGAAACCACCAACGATTTACATTAAGGCACATCATGCATGATGGAATCAGGGACACAGGGCGTGGGGGTCGCACACTGTGAACTATTACTGGCATCTGGTTCCTATTTCAGGGGTACAACTGGAGTATCCCCCATTCGGATAATTATACTGGCATCTGATTAAGCCAGTGGTGTGGTA…
GS46	MK886197.1	Qinghai	Gymnocypris scleracanthus	Zhang,R.2020	ATAATTTTACAACAATGTGCTAATACATGTATGTATTATCACCAACTTATTATTTTAACCACAAAGCAAGTACTAAATTCTAAGACATACATAAGCATAAAATTAAGACACAGAAATACTTCTACATTAAGCCGGGTAATATATTAATCCCTTAAAACTTGACCTCAAATCTTTCCTTGAAATTCCTAACTAAAATTGCATCCGAGAATATTAATGTAGTAAGAAACCACCAACGATTTACATTAAGGCACATCATGCATGATGGAATCAGGGACACAGGGCGTGGGGGTCGCACACTGTGAACTATTACTGGCATCTGGTTCCTATTTCAGGGGTACAACTGGAGTATCCCCCATTCGGATAATTATACTGGCATCTGATTAAGCCAGTGGTGTGGTA…
GS47	MK886198.1	Qinghai	Gymnocypris scleracanthus	Zhang,R.2020	ATAATTTTACAACAATGTGCTAATACATGTATGTATTATCACCAACTTATTATTTTAACCACAAAGCAAGTACTAAATTCTAAGACATACATAAGCATAAAATTAAGACACAGAAATACTTCTACATTAAGCCGGGTAATATATTAATCCCTTAAAACTTGACCTCAAATCTTTCCTTGAAATTCCTAACTAAAATTGCATCCGAGAATATTAATGTAGTAAGAAACCACCAACGATTTACATTAAGGCACATCATGCATGATGGAATCAGGGACACAGGGCGTGGGGGTCGCACACTGTGAACTATTACTGGCATCTGGTTCCTATTTCAGGGGTACAACTGGAGTATCCCCCATTCGGATAATTATACTGGCATCTGATTAAGCCAGTGGTGTGGTA…
GS48	MK886199.1	Qinghai	Gymnocypris scleracanthus	Zhang,R.2020	ATAATTTTACAACAATGTGCTAATACATGTATGTATTATCACCAACTTATTATTTTAACCACAAAGCAAGTACTAAATTCTAAGACATACATAAGCATAAAATTAAGACACAGAAATACTTCTACATTAAGCCGGGTAATATATTAATCCCTTAAAACTTGACCTCAAATCTTTCCTTGAAATTCCTAACTAAAATTGCATCCGAGAATATTAATGTAGTAAGAAACCACCAACGATTTACATTAAGGCACATCATGCATGATGGAATCAGGGACACAGGGCGTGGGGGTCGCACACTGTGAACTATTACTGGCATCTGGTTCCTATTTCAGGGGTACAACTGGAGTATCCCCCATTCGGATAATTATACTGGCATCTGATTAAGCCAGTGGTGTGGTA…
GS49	MK886200.1	Qinghai	Gymnocypris scleracanthus	Zhang,R.2020	ATAATTTTACAACAATGTGCTAATACATGTATGTATTATCACCAACTTATTATTTTAACCACAAAGCAAGTACTAAATTCTAAGACATACATAAGCATAAAATTAAGACACAGAAATACTTCTACATTAAGCCGGGTAATATATTAATCCCTTAAAACTTGACCTCAAATCTTTCCTTGAAATTCCTAACTAAAATTGCATCCGAGAATATTAATGTAGTAAGAAACCACCAACGATTTACATTAAGGCACATCATGCATGATGGAATCAGGGACACAGGGCGTGGGGGTCGCACACTGTGAACTATTACTGGCATCTGGTTCCTATTTCAGGGGTACAACTGGAGTATCCCCCATTCGGATAATTATACTGGCATCTGATTAAGCCAGTGGTGTGGTA…
GS50	MK886201.1	Qinghai	Gymnocypris scleracanthus	Zhang,R.2020	ATAATTTTACAACAATGTGCTAATACATGTATGTATTATCACCAACTTATTATTTTAACCACAAAGCAAGTACTAAATTCTAAGACATACATAAGCATAAAATTAAGACACAGAAATACTTCTACATTAAGCCGGGTAATATATTAATCCCTTAAAACTTGACCTCAAATCTTTCCTTGAAATTCCTAACTAAAATTGCATCCGAGAATATTAATGTAGTAAGAAACCACCAACGATTTACATTAAGGCACATCATGCATGATGGAATCAGGGACACAGGGCGTGGGGGTCGCACACTGTGAACTATTACTGGCATCTGGTTCCTATTTCAGGGGTACAACTGGAGTATCCCCCATTCGGATAATTATACTGGCATCTGATTAAGCCAGTGGTGTGGTA…
GS51	MK886202.1	Qinghai	Gymnocypris scleracanthus	Zhang,R.2020	ATAATTTTACAACAATGTGCTAATACATGTATGTATTATCACCAACTTATTATTTTAACCACAAAGCAAGTACTAAATTCTAAGACATACATAAGCATAAAATTAAGACACAGAAATACTTCTACATTAAGCCGGGTAATATATTAATCCCTTAAAACTTGACCTCAAATCTTTCCTTGAAATTCCTAACTAAAATTGCATCCGAGAATATTAATGTAGTAAGAAACCACCAACGATTTACATTAAGGCACATCATGCATGATGGAATCAGGGACACAGGGCGTGGGGGTCGCACACTGTGAACTATTACTGGCATCTGGTTCCTATTTCAGGGGTACAACTGGAGTATCCCCCATTCGGATAATTATACTGGCATCTGATTAAGCCAGTGGTGTGGTA…
GS52	MK886203.1	Qinghai	Gymnocypris scleracanthus	Zhang,R.2020	ATAATTTTACAACAATGTGCTAATACATGTATGTATTATCACCAACTTATTATTTTAACCACAAAGCAAGTACTAAATTCTAAGACATACATAAGCATAAAATTAAGACACAGAAATACTTCTACATTAAGCCGGGTAATATATTAATCCCTTAAAACTTGACCTCAAATCTTTCCTTGAAATTCCTAACTAAAATTGCATCCGAGAATATTAATGTAGTAAGAAACCACCAACGATTTACATTAAGGCACATCATGCATGATGGAATCAGGGACACAGGGCGTGGGGGTCGCACACTGTGAACTATTACTGGCATCTGGTTCCTATTTCAGGGGTACAACTGGAGTATCCCCCATTCGGATAATTATACTGGCATCTGATTAAGCCAGTGGTGTGGTA…
GS53	MK886204.1	Qinghai	Gymnocypris scleracanthus	Zhang,R.2020	ATAATTTTACAACAATGTGCTAATACATGTATGTATTATCACCAACTTATTATTTTAACCACAAAGCAAGTACTAAATTCTAAGACATACATAAGCATAAAATTAAGACACAGAAATACTTCTACATTAAGCCGGGTAATATATTAATCCCTTAAAACTTGACCTCAAATCTTTCCTTGAAATTCCTAACTAAAATTGCATCCGAGAATATTAATGTAGTAAGAAACCACCAACGATTTACATTAAGGCACATCATGCATGATGGAATCAGGGACACAGGGCGTGGGGGTCGCACACTGTGAACTATTACTGGCATCTGGTTCCTATTTCAGGGGTACAACTGGAGTATCCCCCATTCGGATAATTATACTGGCATCTGATTAAGCCAGTGGTGTGGTA…
GS54	MK886205.1	Qinghai	Gymnocypris scleracanthus	Zhang,R.2020	ATAATTTTACAACAATGTGCTAATACATGTATGTATTATCACCAACTTATTATTTTAACCACAAAGCAAGTACTAAATTCTAAGACATACATAAGCATAAAATTAAGACACAGAAATACTTCTACATTAAGCCGGGTAATATATTAATCCCTTAAAACTTGACCTCAAATCTTTCCTTGAAATTCCTAACTAAAATTGCATCCGAGAATATTAATGTAGTAAGAAACCACCAACGATTTACATTAAGGCACATCATGCATGATGGAATCAGGGACACAGGGCGTGGGGGTCGCACACTGTGAACTATTACTGGCATCTGGTTCCTATTTCAGGGGTACAACTGGAGTATCCCCCATTCGGATAATTATACTGGCATCTGATTAAGCCAGTGGTGTGGTA…
GS55	MK886206.1	Qinghai	Gymnocypris scleracanthus	Zhang,R.2020	ATAATTTTACAACAATGTGCTAATACATGTATGTATTATCACCAACTTATTATTTTAACCACAAAGCAAGTACTAAATTCTAAGACATACATAAGCATAAAATTAAGACACAGAAATACTTCTACATTAAGCCGGGTAATATATTAATCCCTTAAAACTTGACCTCAAATCTTTCCTTGAAATTCCTAACTAAAATTGCATCCGAGAATATTAATGTAGTAAGAAACCACCAACGATTTACATTAAGGCACATCATGCATGATGGAATCAGGGACACAGGGCGTGGGGGTCGCACACTGTGAACTATTACTGGCATCTGGTTCCTATTTCAGGGGTACAACTGGAGTATCCCCCATTCGGATAATTATACTGGCATCTGATTAAGCCAGTGGTGTGGTA…
GS56	MK886207.1	Qinghai	Gymnocypris scleracanthus	Zhang,R.2020	ATAATTTTACAACAATGTGCTAATACATGTATGTATTATCACCAACTTATTATTTTAACCACAAAGCAAGTACTAAATTCTAAGACATACATAAGCATAAAATTAAGACACAGAAATACTTCTACATTAAGCCGGGTAATATATTAATCCCTTAAAACTTGACCTCAAATCTTTCCTTGAAATTCCTAACTAAAATTGCATCCGAGAATATTAATGTAGTAAGAAACCACCAACGATTTACATTAAGGCACATCATGCATGATGGAATCAGGGACACAGGGCGTGGGGGTCGCACACTGTGAACTATTACTGGCATCTGGTTCCTATTTCAGGGGTACAACTGGAGTATCCCCCATTCGGATAATTATACTGGCATCTGATTAAGCCAGTGGTGTGGTA…
GS57	MK886208.1	Qinghai	Gymnocypris scleracanthus	Zhang,R.2020	ATAATTTTACAACAATGTGCTAATACATGTATGTATTATCACCAACTTATTATTTTAACCACAAAGCAAGTACTAAATTCTAAGACATACATAAGCATAAAATTAAGACACAGAAATACTTCTACATTAAGCCGGGTAATATATTAATCCCTTAAAACTTGACCTCAAATCTTTCCTTGAAATTCCTAACTAAAATTGCATCCGAGAATATTAATGTAGTAAGAAACCACCAACGATTTACATTAAGGCACATCATGCATGATGGAATCAGGGACACAGGGCGTGGGGGTCGCACACTGTGAACTATTACTGGCATCTGGTTCCTATTTCAGGGGTACAACTGGAGTATCCCCCATTCGGATAATTATACTGGCATCTGATTAAGCCAGTGGTGTGGTA…
GS58	MK886209.1	Qinghai	Gymnocypris scleracanthus	Zhang,R.2020	ATAATTTTACAACAATGTGCTAATACATGTATGTATTATCACCAACTTATTATTTTAACCACAAAGCAAGTACTAAATTCTAAGACATACATAAGCATAAAATTAAGACACAGAAATACTTCTACATTAAGCCGGGTAATATATTAATCCCTTAAAACTTGACCTCAAATCTTTCCTTGAAATTCCTAACTAAAATTGCATCCGAGAATATTAATGTAGTAAGAAACCACCAACGATTTACATTAAGGCACATCATGCATGATGGAATCAGGGACACAGGGCGTGGGGGTCGCACACTGTGAACTATTACTGGCATCTGGTTCCTATTTCAGGGGTACAACTGGAGTATCCCCCATTCGGATAATTATACTGGCATCTGATTAAGCCAGTGGTGTGGTA…
GS59	MK886210.1	Qinghai	Gymnocypris scleracanthus	Zhang,R.2020	ATAATTTTACAACAATGTGCTAATACATGTATGTATTATCACCAACTTATTATTTTAACCACAAAGCAAGTACTAAATTCTAAGACATACATAAGCATAAAATTAAGACACAGAAATACTTCTACATTAAGCCGGGTAATATATTAATCCCTTAAAACTTGACCTCAAATCTTTCCTTGAAATTCCTAACTAAAATTGCATCCGAGAATATTAATGTAGTAAGAAACCACCAACGATTTACATTAAGGCACATCATGCATGATGGAATCAGGGACACAGGGCGTGGGGGTCGCACACTGTGAACTATTACTGGCATCTGGTTCCTATTTCAGGGGTACAACTGGAGTATCCCCCATTCGGATAATTATACTGGCATCTGATTAAGCCAGTGGTGTGGTA…
GS60	MK886211.1	Qinghai	Gymnocypris scleracanthus	Zhang,R.2020	ATAATTTTACAACAATGTGCTAATACATGTATGTATTATCACCAACTTATTATTTTAACCACAAAGCAAGTACTAAATTCTAAGACATACATAAGCATAAAATTAAGACACAGAAATACTTCTACATTAAGCCGGGTAATATATTAATCCCTTAAAACTTGACCTCAAATCTTTCCTTGAAATTCCTAACTAAAATTGCATCCGAGAATATTAATGTAGTAAGAAACCACCAACGATTTACATTAAGGCACATCATGCATGATGGAATCAGGGACACAGGGCGTGGGGGTCGCACACTGTGAACTATTACTGGCATCTGGTTCCTATTTCAGGGGTACAACTGGAGTATCCCCCATTCGGATAATTATACTGGCATCTGATTAAGCCAGTGGTGTGGTA…
GS61	MK886212.1	Qinghai	Gymnocypris scleracanthus	Zhang,R.2020	ATAATTTTACAACAATGTGCTAATACATGTATGTATTATCACCAACTTATTATTTTAACCACAAAGCAAGTACTAAATTCTAAGACATACATAAGCATAAAATTAAGACACAGAAATACTTCTACATTAAGCCGGGTAATATATTAATCCCTTAAAACTTGACCTCAAATCTTTCCTTGAAATTCCTAACTAAAATTGCATCCGAGAATATTAATGTAGTAAGAAACCACCAACGATTTACATTAAGGCACATCATGCATGATGGAATCAGGGACACAGGGCGTGGGGGTCGCACACTGTGAACTATTACTGGCATCTGGTTCCTATTTCAGGGGTACAACTGGAGTATCCCCCATTCGGATAATTATACTGGCATCTGATTAAGCCAGTGGTGTGGTA…
GS62	MK886213.1	Qinghai	Gymnocypris scleracanthus	Zhang,R.2020	ATAATTTTACAACAATGTGCTAATACATGTATGTATTATCACCAACTTATTATTTTAACCACAAAGCAAGTACTAAATTCTAAGACATACATAAGCATAAAATTAAGACACAGAAATACTTCTACATTAAGCCGGGTAATATATTAATCCCTTAAAACTTGACCTCAAATCTTTCCTTGAAATTCCTAACTAAAATTGCATCCGAGAATATTAATGTAGTAAGAAACCACCAACGATTTACATTAAGGCACATCATGCATGATGGAATCAGGGACACAGGGCGTGGGGGTCGCACACTGTGAACTATTACTGGCATCTGGTTCCTATTTCAGGGGTACAACTGGAGTATCCCCCATTCGGATAATTATACTGGCATCTGATTAAGCCAGTGGTGTGGTA…
GS63	MK886214.1	Qinghai	Gymnocypris scleracanthus	Zhang,R.2020	ATAATTTTACAACAATGTGCTAATACATGTATGTATTATCACCAACTTATTATTTTAACCACAAAGCAAGTACTAAATTCTAAGACATACATAAGCATAAAATTAAGACACAGAAATACTTCTACATTAAGCCGGGTAATATATTAATCCCTTAAAACTTGACCTCAAATCTTTCCTTGAAATTCCTAACTAAAATTGCATCCGAGAATATTAATGTAGTAAGAAACCACCAACGATTTACATTAAGGCACATCATGCATGATGGAATCAGGGACACAGGGCGTGGGGGTCGCACACTGTGAACTATTACTGGCATCTGGTTCCTATTTCAGGGGTACAACTGGAGTATCCCCCATTCGGATAATTATACTGGCATCTGATTAAGCCAGTGGTGTGGTA…
GS64	MK886215.1	Qinghai	Gymnocypris scleracanthus	Zhang,R.2020	ATAATTTTACAACAATGTGCTAATACATGTATGTATTATCACCAACTTATTATTTTAACCACAAAGCAAGTACTAAATTCTAAGACATACATAAGCATAAAATTAAGACACAGAAATACTTCTACATTAAGCCGGGTAATATATTAATCCCTTAAAACTTGACCTCAAATCTTTCCTTGAAATTCCTAACTAAAATTGCATCCGAGAATATTAATGTAGTAAGAAACCACCAACGATTTACATTAAGGCACATCATGCATGATGGAATCAGGGACACAGGGCGTGGGGGTCGCACACTGTGAACTATTACTGGCATCTGGTTCCTATTTCAGGGGTACAACTGGAGTATCCCCCATTCGGATAATTATACTGGCATCTGATTAAGCCAGTGGTGTGGTA…
GS65	MK886216.1	Qinghai	Gymnocypris scleracanthus	Zhang,R.2020	ATAATTTTACAACAATGTGCTAATACATGTATGTATTATCACCAACTTATTATTTTAACCACAAAGCAAGTACTAAATTCTAAGACATACATAAGCATAAAATTAAGACACAGAAATACTTCTACATTAAGCCGGGTAATATATTAATCCCTTAAAACTTGACCTCAAATCTTTCCTTGAAATTCCTAACTAAAATTGCATCCGAGAATATTAATGTAGTAAGAAACCACCAACGATTTACATTAAGGCACATCATGCATGATGGAATCAGGGACACAGGGCGTGGGGGTCGCACACTGTGAACTATTACTGGCATCTGGTTCCTATTTCAGGGGTACAACTGGAGTATCCCCCATTCGGATAATTATACTGGCATCTGATTAAGCCAGTGGTGTGGTA…
GS66	MK886217.1	Qinghai	Gymnocypris scleracanthus	Zhang,R.2020	ATAATTTTACAACAATGTGCTAATACATGTATGTATTATCACCAACTTATTATTTTAACCACAAAGCAAGTACTAAATTCTAAGACATACATAAGCATAAAATTAAGACACAGAAATACTTCTACATTAAGCCGGGTAATATATTAATCCCTTAAAACTTGACCTCAAATCTTTCCTTGAAATTCCTAACTAAAATTGCATCCGAGAATATTAATGTAGTAAGAAACCACCAACGATTTACATTAAGGCACATCATGCATGATGGAATCAGGGACACAGGGCGTGGGGGTCGCACACTGTGAACTATTACTGGCATCTGGTTCCTATTTCAGGGGTACAACTGGAGTATCCCCCATTCGGATAATTATACTGGCATCTGATTAAGCCAGTGGTGTGGTA…
GS67	MK886218.1	Qinghai	Gymnocypris scleracanthus	Zhang,R.2020	ATAATTTTACAACAATGTGCTAATACATGTATGTATTATCACCAACTTATTATTTTAACCACAAAGCAAGTACTAAATTCTAAGACATACATAAGCATAAAATTAAGACACAGAAATACTTCTACATTAAGCCGGGTAATATATTAATCCCTTAAAACTTGACCTCAAATCTTTCCTTGAAATTCCTAACTAAAATTGCATCCGAGAATATTAATGTAGTAAGAAACCACCAACGATTTACATTAAGGCACATCATGCATGATGGAATCAGGGACACAGGGCGTGGGGGTCGCACACTGTGAACTATTACTGGCATCTGGTTCCTATTTCAGGGGTACAACTGGAGTATCCCCCATTCGGATAATTATACTGGCATCTGATTAAGCCAGTGGTGTGGTA…
GS68	MK886219.1	Qinghai	Gymnocypris scleracanthus	Zhang,R.2020	ATAATTTTACAACAATGTGCTAATACATGTATGTATTATCACCAACTTATTATTTTAACCACAAAGCAAGTACTAAATTCTAAGACATACATAAGCATAAAATTAAGACACAGAAATACTTCTACATTAAGCCGGGTAATATATTAATCCCTTAAAACTTGACCTCAAATCTTTCCTTGAAATTCCTAACTAAAATTGCATCCGAGAATATTAATGTAGTAAGAAACCACCAACGATTTACATTAAGGCACATCATGCATGATGGAATCAGGGACACAGGGCGTGGGGGTCGCACACTGTGAACTATTACTGGCATCTGGTTCCTATTTCAGGGGTACAACTGGAGTATCCCCCATTCGGATAATTATACTGGCATCTGATTAAGCCAGTGGTGTGGTA…
GS69	MK886220.1	Qinghai	Gymnocypris scleracanthus	Zhang,R.2020	ATAATTTTACAACAATGTGCTAATACATGTATGTATTATCACCAACTTATTATTTTAACCACAAAGCAAGTACTAAATTCTAAGACATACATAAGCATAAAATTAAGACACAGAAATACTTCTACATTAAGCCGGGTAATATATTAATCCCTTAAAACTTGACCTCAAATCTTTCCTTGAAATTCCTAACTAAAATTGCATCCGAGAATATTAATGTAGTAAGAAACCACCAACGATTTACATTAAGGCACATCATGCATGATGGAATCAGGGACACAGGGCGTGGGGGTCGCACACTGTGAACTATTACTGGCATCTGGTTCCTATTTCAGGGGTACAACTGGAGTATCCCCCATTCGGATAATTATACTGGCATCTGATTAAGCCAGTGGTGTGGTA…
GS70	MK886221.1	Qinghai	Gymnocypris scleracanthus	Zhang,R.2020	ATAATTTTACAACAATGTGCTAATACATGTATGTATTATCACCAACTTATTATTTTAACCACAAAGCAAGTACTAAATTCTAAGACATACATAAGCATAAAATTAAGACACAGAAATACTTCTACATTAAGCCGGGTAATATATTAATCCCTTAAAACTTGACCTCAAATCTTTCCTTGAAATTCCTAACTAAAATTGCATCCGAGAATATTAATGTAGTAAGAAACCACCAACGATTTACATTAAGGCACATCATGCATGATGGAATCAGGGACACAGGGCGTGGGGGTCGCACACTGTGAACTATTACTGGCATCTGGTTCCTATTTCAGGGGTACAACTGGAGTATCCCCCATTCGGATAATTATACTGGCATCTGATTAAGCCAGTGGTGTGGTA…
GS71	MK886222.1	Qinghai	Gymnocypris scleracanthus	Zhang,R.2020	ATAATTTTACAACAATGTGCTAATACATGTATGTATTATCACCAACTTATTATTTTAACCACAAAGCAAGTACTAAATTCTAAGACATACATAAGCATAAAATTAAGACACAGAAATACTTCTACATTAAGCCGGGTAATATATTAATCCCTTAAAACTTGACCTCAAATCTTTCCTTGAAATTCCTAACTAAAATTGCATCCGAGAATATTAATGTAGTAAGAAACCACCAACGATTTACATTAAGGCACATCATGCATGATGGAATCAGGGACACAGGGCGTGGGGGTCGCACACTGTGAACTATTACTGGCATCTGGTTCCTATTTCAGGGGTACAACTGGAGTATCCCCCATTCGGATAATTATACTGGCATCTGATTAAGCCAGTGGTGTGGTA…
GS72	MK886223.1	Qinghai	Gymnocypris scleracanthus	Zhang,R.2020	ATAATTTTACAACAATGTGCTAATACATGTATGTATTATCACCAACTTATTATTTTAACCACAAAGCAAGTACTAAATTCTAAGACATACATAAGCATAAAATTAAGACACAGAAATACTTCTACATTAAGCCGGGTAATATATTAATCCCTTAAAACTTGACCTCAAATCTTTCCTTGAAATTCCTAACTAAAATTGCATCCGAGAATATTAATGTAGTAAGAAACCACCAACGATTTACATTAAGGCACATCATGCATGATGGAATCAGGGACACAGGGCGTGGGGGTCGCACACTGTGAACTATTACTGGCATCTGGTTCCTATTTCAGGGGTACAACTGGAGTATCCCCCATTCGGATAATTATACTGGCATCTGATTAAGCCAGTGGTGTGGTA…
GS73	MK886224.1	Qinghai	Gymnocypris scleracanthus	Zhang,R.2020	ATAATTTTACAACAATGTGCTAATACATGTATGTATTATCACCAACTTATTATTTTAACCACAAAGCAAGTACTAAATTCTAAGACATACATAAGCATAAAATTAAGACACAGAAATACTTCTACATTAAGCCGGGTAATATATTAATCCCTTAAAACTTGACCTCAAATCTTTCCTTGAAATTCCTAACTAAAATTGCATCCGAGAATATTAATGTAGTAAGAAACCACCAACGATTTACATTAAGGCACATCATGCATGATGGAATCAGGGACACAGGGCGTGGGGGTCGCACACTGTGAACTATTACTGGCATCTGGTTCCTATTTCAGGGGTACAACTGGAGTATCCCCCATTCGGATAATTATACTGGCATCTGATTAAGCCAGTGGTGTGGTA…
GS74	MK886225.1	Qinghai	Gymnocypris scleracanthus	Zhang,R.2020	ATAATTTTACAACAATGTGCTAATACATGTATGTATTATCACCAACTTATTATTTTAACCACAAAGCAAGTACTAAATTCTAAGACATACATAAGCATAAAATTAAGACACAGAAATACTTCTACATTAAGCCGGGTAATATATTAATCCCTTAAAACTTGACCTCAAATCTTTCCTTGAAATTCCTAACTAAAATTGCATCCGAGAATATTAATGTAGTAAGAAACCACCAACGATTTACATTAAGGCACATCATGCATGATGGAATCAGGGACACAGGGCGTGGGGGTCGCACACTGTGAACTATTACTGGCATCTGGTTCCTATTTCAGGGGTACAACTGGAGTATCCCCCATTCGGATAATTATACTGGCATCTGATTAAGCCAGTGGTGTGGTA…
GS75	MK886226.1	Qinghai	Gymnocypris scleracanthus	Zhang,R.2020	ATAATTTTACAACAATGTGCTAATACATGTATGTATTATCACCAACTTATTATTTTAACCACAAAGCAAGTACTAAATTCTAAGACATACATAAGCATAAAATTAAGACACAGAAATACTTCTACATTAAGCCGGGTAATATATTAATCCCTTAAAACTTGACCTCAAATCTTTCCTTGAAATTCCTAACTAAAATTGCATCCGAGAATATTAATGTAGTAAGAAACCACCAACGATTTACATTAAGGCACATCATGCATGATGGAATCAGGGACACAGGGCGTGGGGGTCGCACACTGTGAACTATTACTGGCATCTGGTTCCTATTTCAGGGGTACAACTGGAGTATCCCCCATTCGGATAATTATACTGGCATCTGATTAAGCCAGTGGTGTGGTA…
GS76	MK886227.1	Qinghai	Gymnocypris scleracanthus	Zhang,R.2020	ATAATTTTACAACAATGTGCTAATACATGTATGTATTATCACCAACTTATTATTTTAACCACAAAGCAAGTACTAAATTCTAAGACATACATAAGCATAAAATTAAGACACAGAAATACTTCTACATTAAGCCGGGTAATATATTAATCCCTTAAAACTTGACCTCAAATCTTTCCTTGAAATTCCTAACTAAAATTGCATCCGAGAATATTAATGTAGTAAGAAACCACCAACGATTTACATTAAGGCACATCATGCATGATGGAATCAGGGACACAGGGCGTGGGGGTCGCACACTGTGAACTATTACTGGCATCTGGTTCCTATTTCAGGGGTACAACTGGAGTATCCCCCATTCGGATAATTATACTGGCATCTGATTAAGCCAGTGGTGTGGTA…
GS77	MK886228.1	Qinghai	Gymnocypris scleracanthus	Zhang,R.2020	ATAATTTTACAACAATGTGCTAATACATGTATGTATTATCACCAACTTATTATTTTAACCACAAAGCAAGTACTAAATTCTAAGACATACATAAGCATAAAATTAAGACACAGAAATACTTCTACATTAAGCCGGGTAATATATTAATCCCTTAAAACTTGACCTCAAATCTTTCCTTGAAATTCCTAACTAAAATTGCATCCGAGAATATTAATGTAGTAAGAAACCACCAACGATTTACATTAAGGCACATCATGCATGATGGAATCAGGGACACAGGGCGTGGGGGTCGCACACTGTGAACTATTACTGGCATCTGGTTCCTATTTCAGGGGTACAACTGGAGTATCCCCCATTCGGATAATTATACTGGCATCTGATTAAGCCAGTGGTGTGGTA…
GS78	MK886229.1	Qinghai	Gymnocypris scleracanthus	Zhang,R.2020	ATAATTTTACAACAATGTGCTAATACATGTATGTATTATCACCAACTTATTATTTTAACCACAAAGCAAGTACTAAATTCTAAGACATACATAAGCATAAAATTAAGACACAGAAATACTTCTACATTAAGCCGGGTAATATATTAATCCCTTAAAACTTGACCTCAAATCTTTCCTTGAAATTCCTAACTAAAATTGCATCCGAGAATATTAATGTAGTAAGAAACCACCAACGATTTACATTAAGGCACATCATGCATGATGGAATCAGGGACACAGGGCGTGGGGGTCGCACACTGTGAACTATTACTGGCATCTGGTTCCTATTTCAGGGGTACAACTGGAGTATCCCCCATTCGGATAATTATACTGGCATCTGATTAAGCCAGTGGTGTGGTA…
GS79	MK886230.1	Qinghai	Gymnocypris scleracanthus	Zhang,R.2020	ATAATTTTACAACAATGTGCTAATACATGTATGTATTATCACCAACTTATTATTTTAACCACAAAGCAAGTACTAAATTCTAAGACATACATAAGCATAAAATTAAGACACAGAAATACTTCTACATTAAGCCGGGTAATATATTAATCCCTTAAAACTTGACCTCAAATCTTTCCTTGAAATTCCTAACTAAAATTGCATCCGAGAATATTAATGTAGTAAGAAACCACCAACGATTTACATTAAGGCACATCATGCATGATGGAATCAGGGACACAGGGCGTGGGGGTCGCACACTGTGAACTATTACTGGCATCTGGTTCCTATTTCAGGGGTACAACTGGAGTATCCCCCATTCGGATAATTATACTGGCATCTGATTAAGCCAGTGGTGTGGTA…
GS80	MK886231.1	Qinghai	Gymnocypris scleracanthus	Zhang,R.2020	ATAATTTTACAACAATGTGCTAATACATGTATGTATTATCACCAACTTATTATTTTAACCACAAAGCAAGTACTAAATTCTAAGACATACATAAGCATAAAATTAAGACACAGAAATACTTCTACATTAAGCCGGGTAATATATTAATCCCTTAAAACTTGACCTCAAATCTTTCCTTGAAATTCCTAACTAAAATTGCATCCGAGAATATTAATGTAGTAAGAAACCACCAACGATTTACATTAAGGCACATCATGCATGATGGAATCAGGGACACAGGGCGTGGGGGTCGCACACTGTGAACTATTACTGGCATCTGGTTCCTATTTCAGGGGTACAACTGGAGTATCCCCCATTCGGATAATTATACTGGCATCTGATTAAGCCAGTGGTGTGGTA…
GS81	MK886232.1	Qinghai	Gymnocypris scleracanthus	Zhang,R.2020	ATAATTTTACAACAATGTGCTAATACATGTATGTATTATCACCAACTTATTATTTTAACCACAAAGCAAGTACTAAATTCTAAGACATACATAAGCATAAAATTAAGACACAGAAATACTTCTACATTAAGCCGGGTAATATATTAATCCCTTAAAACTTGACCTCAAATCTTTCCTTGAAATTCCTAACTAAAATTGCATCCGAGAATATTAATGTAGTAAGAAACCACCAACGATTTACATTAAGGCACATCATGCATGATGGAATCAGGGACACAGGGCGTGGGGGTCGCACACTGTGAACTATTACTGGCATCTGGTTCCTATTTCAGGGGTACAACTGGAGTATCCCCCATTCGGATAATTATACTGGCATCTGATTAAGCCAGTGGTGTGGTA…
GS82	MK886233.1	Qinghai	Gymnocypris scleracanthus	Zhang,R.2020	ATAATTTTACAACAATGTGCTAATACATGTATGTATTATCACCAACTTATTATTTTAACCACAAAGCAAGTACTAAATTCTAAGACATACATAAGCATAAAATTAAGACACAGAAATACTTCTACATTAAGCCGGGTAATATATTAATCCCTTAAAACTTGACCTCAAATCTTTCCTTGAAATTCCTAACTAAAATTGCATCCGAGAATATTAATGTAGTAAGAAACCACCAACGATTTACATTAAGGCACATCATGCATGATGGAATCAGGGACACAGGGCGTGGGGGTCGCACACTGTGAACTATTACTGGCATCTGGTTCCTATTTCAGGGGTACAACTGGAGTATCCCCCATTCGGATAATTATACTGGCATCTGATTAAGCCAGTGGTGTGGTA…
GS83	MK886234.1	Qinghai	Gymnocypris scleracanthus	Zhang,R.2020	ATAATTTTACAACAATGTGCTAATACATGTATGTATTATCACCAACTTATTATTTTAACCACAAAGCAAGTACTAAATTCTAAGACATACATAAGCATAAAATTAAGACACAGAAATACTTCTACATTAAGCCGGGTAATATATTAATCCCTTAAAACTTGACCTCAAATCTTTCCTTGAAATTCCTAACTAAAATTGCATCCGAGAATATTAATGTAGTAAGAAACCACCAACGATTTACATTAAGGCACATCATGCATGATGGAATCAGGGACACAGGGCGTGGGGGTCGCACACTGTGAACTATTACTGGCATCTGGTTCCTATTTCAGGGGTACAACTGGAGTATCCCCCATTCGGATAATTATACTGGCATCTGATTAAGCCAGTGGTGTGGTA…
GS84	MK886235.1	Qinghai	Gymnocypris scleracanthus	Zhang,R.2020	ATAATTTTACAACAATGTGCTAATACATGTATGTATTATCACCAACTTATTATTTTAACCACAAAGCAAGTACTAAATTCTAAGACATACATAAGCATAAAATTAAGACACAGAAATACTTCTACATTAAGCCGGGTAATATATTAATCCCTTAAAACTTGACCTCAAATCTTTCCTTGAAATTCCTAACTAAAATTGCATCCGAGAATATTAATGTAGTAAGAAACCACCAACGATTTACATTAAGGCACATCATGCATGATGGAATCAGGGACACAGGGCGTGGGGGTCGCACACTGTGAACTATTACTGGCATCTGGTTCCTATTTCAGGGGTACAACTGGAGTATCCCCCATTCGGATAATTATACTGGCATCTGATTAAGCCAGTGGTGTGGTA…
GS85	MK886236.1	Qinghai	Gymnocypris scleracanthus	Zhang,R.2020	ATAATTTTACAACAATGTGCTAATACATGTATGTATTATCACCAACTTATTATTTTAACCACAAAGCAAGTACTAAATTCTAAGACATACATAAGCATAAAATTAAGACACAGAAATACTTCTACATTAAGCCGGGTAATATATTAATCCCTTAAAACTTGACCTCAAATCTTTCCTTGAAATTCCTAACTAAAATTGCATCCGAGAATATTAATGTAGTAAGAAACCACCAACGATTTACATTAAGGCACATCATGCATGATGGAATCAGGGACACAGGGCGTGGGGGTCGCACACTGTGAACTATTACTGGCATCTGGTTCCTATTTCAGGGGTACAACTGGAGTATCCCCCATTCGGATAATTATACTGGCATCTGATTAAGCCAGTGGTGTGGTA…
GS86	MK886237.1	Qinghai	Gymnocypris scleracanthus	Zhang,R.2020	ATAATTTTACAACAATGTGCTAATACATGTATGTATTATCACCAACTTATTATTTTAACCACAAAGCAAGTACTAAATTCTAAGACATACATAAGCATAAAATTAAGACACAGAAATACTTCTACATTAAGCCGGGTAATATATTAATCCCTTAAAACTTGACCTCAAATCTTTCCTTGAAATTCCTAACTAAAATTGCATCCGAGAATATTAATGTAGTAAGAAACCACCAACGATTTACATTAAGGCACATCATGCATGATGGAATCAGGGACACAGGGCGTGGGGGTCGCACACTGTGAACTATTACTGGCATCTGGTTCCTATTTCAGGGGTACAACTGGAGTATCCCCCATTCGGATAATTATACTGGCATCTGATTAAGCCAGTGGTGTGGTA…
GS87	MK886238.1	Qinghai	Gymnocypris scleracanthus	Zhang,R.2020	ATAATTTTACAACAATGTGCTAATACATGTATGTATTATCACCAACTTATTATTTTAACCACAAAGCAAGTACTAAATTCTAAGACATACATAAGCATAAAATTAAGACACAGAAATACTTCTACATTAAGCCGGGTAATATATTAATCCCTTAAAACTTGACCTCAAATCTTTCCTTGAAATTCCTAACTAAAATTGCATCCGAGAATATTAATGTAGTAAGAAACCACCAACGATTTACATTAAGGCACATCATGCATGATGGAATCAGGGACACAGGGCGTGGGGGTCGCACACTGTGAACTATTACTGGCATCTGGTTCCTATTTCAGGGGTACAACTGGAGTATCCCCCATTCGGATAATTATACTGGCATCTGATTAAGCCAGTGGTGTGGTA…
GS88	MK886239.1	Qinghai	Gymnocypris scleracanthus	Zhang,R.2020	ATAATTTTACAACAATGTGCTAATACATGTATGTATTATCACCAACTTATTATTTTAACCACAAAGCAAGTACTAAATTCTAAGACATACATAAGCATAAAATTAAGACACAGAAATACTTCTACATTAAGCCGGGTAATATATTAATCCCTTAAAACTTGACCTCAAATCTTTCCTTGAAATTCCTAACTAAAATTGCATCCGAGAATATTAATGTAGTAAGAAACCACCAACGATTTACATTAAGGCACATCATGCATGATGGAATCAGGGACACAGGGCGTGGGGGTCGCACACTGTGAACTATTACTGGCATCTGGTTCCTATTTCAGGGGTACAACTGGAGTATCCCCCATTCGGATAATTATACTGGCATCTGATTAAGCCAGTGGTGTGGTA…
GS89	MK886240.1	Qinghai	Gymnocypris scleracanthus	Zhang,R.2020	ATAATTTTACAACAATGTGCTAATACATGTATGTATTATCACCAACTTATTATTTTAACCACAAAGCAAGTACTAAATTCTAAGACATACATAAGCATAAAATTAAGACACAGAAATACTTCTACATTAAGCCGGGTAATATATTAATCCCTTAAAACTTGACCTCAAATCTTTCCTTGAAATTCCTAACTAAAATTGCATCCGAGAATATTAATGTAGTAAGAAACCACCAACGATTTACATTAAGGCACATCATGCATGATGGAATCAGGGACACAGGGCGTGGGGGTCGCACACTGTGAACTATTACTGGCATCTGGTTCCTATTTCAGGGGTACAACTGGAGTATCCCCCATTCGGATAATTATACTGGCATCTGATTAAGCCAGTGGTGTGGTA…
GS90	MK886241.1	Qinghai	Gymnocypris scleracanthus	Zhang,R.2020	ATAATTTTACAACAATGTGCTAATACATGTATGTATTATCACCAACTTATTATTTTAACCACAAAGCAAGTACTAAATTCTAAGACATACATAAGCATAAAATTAAGACACAGAAATACTTCTACATTAAGCCGGGTAATATATTAATCCCTTAAAACTTGACCTCAAATCTTTCCTTGAAATTCCTAACTAAAATTGCATCCGAGAATATTAATGTAGTAAGAAACCACCAACGATTTACATTAAGGCACATCATGCATGATGGAATCAGGGACACAGGGCGTGGGGGTCGCACACTGTGAACTATTACTGGCATCTGGTTCCTATTTCAGGGGTACAACTGGAGTATCCCCCATTCGGATAATTATACTGGCATCTGATTAAGCCAGTGGTGTGGTA…
GS91	MK886242.1	Qinghai	Gymnocypris scleracanthus	Zhang,R.2020	ATAATTTTACAACAATGTGCTAATACATGTATGTATTATCACCAACTTATTATTTTAACCACAAAGCAAGTACTAAATTCTAAGACATACATAAGCATAAAATTAAGACACAGAAATACTTCTACATTAAGCCGGGTAATATATTAATCCCTTAAAACTTGACCTCAAATCTTTCCTTGAAATTCCTAACTAAAATTGCATCCGAGAATATTAATGTAGTAAGAAACCACCAACGATTTACATTAAGGCACATCATGCATGATGGAATCAGGGACACAGGGCGTGGGGGTCGCACACTGTGAACTATTACTGGCATCTGGTTCCTATTTCAGGGGTACAACTGGAGTATCCCCCATTCGGATAATTATACTGGCATCTGATTAAGCCAGTGGTGTGGTA…
GS92	MK886243.1	Qinghai	Gymnocypris scleracanthus	Zhang,R.2020	ATAATTTTACAACAATGTGCTAATACATGTATGTATTATCACCAACTTATTATTTTAACCACAAAGCAAGTACTAAATTCTAAGACATACATAAGCATAAAATTAAGACACAGAAATACTTCTACATTAAGCCGGGTAATATATTAATCCCTTAAAACTTGACCTCAAATCTTTCCTTGAAATTCCTAACTAAAATTGCATCCGAGAATATTAATGTAGTAAGAAACCACCAACGATTTACATTAAGGCACATCATGCATGATGGAATCAGGGACACAGGGCGTGGGGGTCGCACACTGTGAACTATTACTGGCATCTGGTTCCTATTTCAGGGGTACAACTGGAGTATCCCCCATTCGGATAATTATACTGGCATCTGATTAAGCCAGTGGTGTGGTA…
GS93	MK886244.1	Qinghai	Gymnocypris scleracanthus	Zhang,R.2020	ATAATTTTACAACAATGTGCTAATACATGTATGTATTATCACCAACTTATTATTTTAACCACAAAGCAAGTACTAAATTCTAAGACATACATAAGCATAAAATTAAGACACAGAAATACTTCTACATTAAGCCGGGTAATATATTAATCCCTTAAAACTTGACCTCAAATCTTTCCTTGAAATTCCTAACTAAAATTGCATCCGAGAATATTAATGTAGTAAGAAACCACCAACGATTTACATTAAGGCACATCATGCATGATGGAATCAGGGACACAGGGCGTGGGGGTCGCACACTGTGAACTATTACTGGCATCTGGTTCCTATTTCAGGGGTACAACTGGAGTATCCCCCATTCGGATAATTATACTGGCATCTGATTAAGCCAGTGGTGTGGTA…
GS94	MK886245.1	Qinghai	Gymnocypris scleracanthus	Zhang,R.2020	ATAATTTTACAACAATGTGCTAATACATGTATGTATTATCACCAACTTATTATTTTAACCACAAAGCAAGTACTAAATTCTAAGACATACATAAGCATAAAATTAAGACACAGAAATACTTCTACATTAAGCCGGGTAATATATTAATCCCTTAAAACTTGACCTCAAATCTTTCCTTGAAATTCCTAACTAAAATTGCATCCGAGAATATTAATGTAGTAAGAAACCACCAACGATTTACATTAAGGCACATCATGCATGATGGAATCAGGGACACAGGGCGTGGGGGTCGCACACTGTGAACTATTACTGGCATCTGGTTCCTATTTCAGGGGTACAACTGGAGTATCCCCCATTCGGATAATTATACTGGCATCTGATTAAGCCAGTGGTGTGGTA…
GS95	MK886246.1	Qinghai	Gymnocypris scleracanthus	Zhang,R.2020	ATAATTTTACAACAATGTGCTAATACATGTATGTATTATCACCAACTTATTATTTTAACCACAAAGCAAGTACTAAATTCTAAGACATACATAAGCATAAAATTAAGACACAGAAATACTTCTACATTAAGCCGGGTAATATATTAATCCCTTAAAACTTGACCTCAAATCTTTCCTTGAAATTCCTAACTAAAATTGCATCCGAGAATATTAATGTAGTAAGAAACCACCAACGATTTACATTAAGGCACATCATGCATGATGGAATCAGGGACACAGGGCGTGGGGGTCGCACACTGTGAACTATTACTGGCATCTGGTTCCTATTTCAGGGGTACAACTGGAGTATCCCCCATTCGGATAATTATACTGGCATCTGATTAAGCCAGTGGTGTGGTA…
GS96	MK886247.1	Qinghai	Gymnocypris scleracanthus	Zhang,R.2020	ATAATTTTACAACAATGTGCTAATACATGTATGTATTATCACCAACTTATTATTTTAACCACAAAGCAAGTACTAAATTCTAAGACATACATAAGCATAAAATTAAGACACAGAAATACTTCTACATTAAGCCGGGTAATATATTAATCCCTTAAAACTTGACCTCAAATCTTTCCTTGAAATTCCTAACTAAAATTGCATCCGAGAATATTAATGTAGTAAGAAACCACCAACGATTTACATTAAGGCACATCATGCATGATGGAATCAGGGACACAGGGCGTGGGGGTCGCACACTGTGAACTATTACTGGCATCTGGTTCCTATTTCAGGGGTACAACTGGAGTATCCCCCATTCGGATAATTATACTGGCATCTGATTAAGCCAGTGGTGTGGTA…
GS97	MK886248.1	Qinghai	Gymnocypris scleracanthus	Zhang,R.2020	ATAATTTTACAACAATGTGCTAATACATGTATGTATTATCACCAACTTATTATTTTAACCACAAAGCAAGTACTAAATTCTAAGACATACATAAGCATAAAATTAAGACACAGAAATACTTCTACATTAAGCCGGGTAATATATTAATCCCTTAAAACTTGACCTCAAATCTTTCCTTGAAATTCCTAACTAAAATTGCATCCGAGAATATTAATGTAGTAAGAAACCACCAACGATTTACATTAAGGCACATCATGCATGATGGAATCAGGGACACAGGGCGTGGGGGTCGCACACTGTGAACTATTACTGGCATCTGGTTCCTATTTCAGGGGTACAACTGGAGTATCCCCCATTCGGATAATTATACTGGCATCTGATTAAGCCAGTGGTGTGGTA…
GS98	MK886249.1	Qinghai	Gymnocypris scleracanthus	Zhang,R.2020	ATAATTTTACAACAATGTGCTAATACATGTATGTATTATCACCAACTTATTATTTTAACCACAAAGCAAGTACTAAATTCTAAGACATACATAAGCATAAAATTAAGACACAGAAATACTTCTACATTAAGCCGGGTAATATATTAATCCCTTAAAACTTGACCTCAAATCTTTCCTTGAAATTCCTAACTAAAATTGCATCCGAGAATATTAATGTAGTAAGAAACCACCAACGATTTACATTAAGGCACATCATGCATGATGGAATCAGGGACACAGGGCGTGGGGGTCGCACACTGTGAACTATTACTGGCATCTGGTTCCTATTTCAGGGGTACAACTGGAGTATCCCCCATTCGGATAATTATACTGGCATCTGATTAAGCCAGTGGTGTGGTA…
GS99	MK886250.1	Qinghai	Gymnocypris scleracanthus	Zhang,R.2020	ATAATTTTACAACAATGTGCTAATACATGTATGTATTATCACCAACTTATTATTTTAACCACAAAGCAAGTACTAAATTCTAAGACATACATAAGCATAAAATTAAGACACAGAAATACTTCTACATTAAGCCGGGTAATATATTAATCCCTTAAAACTTGACCTCAAATCTTTCCTTGAAATTCCTAACTAAAATTGCATCCGAGAATATTAATGTAGTAAGAAACCACCAACGATTTACATTAAGGCACATCATGCATGATGGAATCAGGGACACAGGGCGTGGGGGTCGCACACTGTGAACTATTACTGGCATCTGGTTCCTATTTCAGGGGTACAACTGGAGTATCCCCCATTCGGATAATTATACTGGCATCTGATTAAGCCAGTGGTGTGGTA…
GS100	MK886251.1	Qinghai	Gymnocypris scleracanthus	Zhang,R.2020	ATAATTTTACAACAATGTGCTAATACATGTATGTATTATCACCAACTTATTATTTTAACCACAAAGCAAGTACTAAATTCTAAGACATACATAAGCATAAAATTAAGACACAGAAATACTTCTACATTAAGCCGGGTAATATATTAATCCCTTAAAACTTGACCTCAAATCTTTCCTTGAAATTCCTAACTAAAATTGCATCCGAGAATATTAATGTAGTAAGAAACCACCAACGATTTACATTAAGGCACATCATGCATGATGGAATCAGGGACACAGGGCGTGGGGGTCGCACACTGTGAACTATTACTGGCATCTGGTTCCTATTTCAGGGGTACAACTGGAGTATCCCCCATTCGGATAATTATACTGGCATCTGATTAAGCCAGTGGTGTGGTA…
GS101	MK886252.1	Qinghai	Gymnocypris scleracanthus	Zhang,R.2020	ATAATTTTACAACAATGTGCTAATACATGTATGTATTATCACCAACTTATTATTTTAACCACAAAGCAAGTACTAAATTCTAAGACATACATAAGCATAAAATTAAGACACAGAAATACTTCTACATTAAGCCGGGTAATATATTAATCCCTTAAAACTTGACCTCAAATCTTTCCTTGAAATTCCTAACTAAAATTGCATCCGAGAATATTAATGTAGTAAGAAACCACCAACGATTTACATTAAGGCACATCATGCATGATGGAATCAGGGACACAGGGCGTGGGGGTCGCACACTGTGAACTATTACTGGCATCTGGTTCCTATTTCAGGGGTACAACTGGAGTATCCCCCATTCGGATAATTATACTGGCATCTGATTAAGCCAGTGGTGTGGTA…
GS102	MK886253.1	Qinghai	Gymnocypris scleracanthus	Zhang,R.2020	ATAATTTTACAACAATGTGCTAATACATGTATGTATTATCACCAACTTATTATTTTAACCACAAAGCAAGTACTAAATTCTAAGACATACATAAGCATAAAATTAAGACACAGAAATACTTCTACATTAAGCCGGGTAATATATTAATCCCTTAAAACTTGACCTCAAATCTTTCCTTGAAATTCCTAACTAAAATTGCATCCGAGAATATTAATGTAGTAAGAAACCACCAACGATTTACATTAAGGCACATCATGCATGATGGAATCAGGGACACAGGGCGTGGGGGTCGCACACTGTGAACTATTACTGGCATCTGGTTCCTATTTCAGGGGTACAACTGGAGTATCCCCCATTCGGATAATTATACTGGCATCTGATTAAGCCAGTGGTGTGGTA…
GS103	MK886254.1	Qinghai	Gymnocypris scleracanthus	Zhang,R.2020	ATAATTTTACAACAATGTGCTAATACATGTATGTATTATCACCAACTTATTATTTTAACCACAAAGCAAGTACTAAATTCTAAGACATACATAAGCATAAAATTAAGACACAGAAATACTTCTACATTAAGCCGGGTAATATATTAATCCCTTAAAACTTGACCTCAAATCTTTCCTTGAAATTCCTAACTAAAATTGCATCCGAGAATATTAATGTAGTAAGAAACCACCAACGATTTACATTAAGGCACATCATGCATGATGGAATCAGGGACACAGGGCGTGGGGGTCGCACACTGTGAACTATTACTGGCATCTGGTTCCTATTTCAGGGGTACAACTGGAGTATCCCCCATTCGGATAATTATACTGGCATCTGATTAAGCCAGTGGTGTGGTA…
GW01	MK886255.1	Qinghai	Gymnocypris waddellii	Zhang,R.2020	ATAATTTTACAACAATGTGCTAATACATGTATGTATTATCACCAACTTATTATTTTAACCACAAAGCAAGTACTAAATTCTAAGACATACATAAGCATAAAATTAAGACACAGAAATACTTCTACATTAAGCCGGGTAATATATTAATCCCTTAAAACTTGACCTCAAATCTTTCCTTGAAATTCCTAACTAAAATCGCATCCGAGAATATTAATGTAGTAAGAAACCACCAACGATTTACATTAAGGCACATCATGCATGATGGAATCAGGGACACAGGGCGTGGGGGTCGCACACTGTGAACTATTACTGGCATCTGGTTCCTATTTCAGGGGTACAACTGGAGTATCCCCCATTCGGATAATTATACTGGCATCTGATTAAGCTAGTGGTGTGGTA…
GW02	MK886256.1	Qinghai	Gymnocypris waddellii	Zhang,R.2020	ATAATTTTACAACAATGTGCTAATACATGTATGTATTATCACCAACTTATTATTTTAACCACAAAGCAAGTACTAAATTCTAAGACATACATAAGCATAAAATTAAGACACAGAAATACTTCTACATTAAGCCGGGTAATATATTAATCCCTTAAAACTTGACCTCAAATCTTTCCTTGAAATTCCTAACTAAAATCGCATCCGAAAATATTAATGTAGTAAGAAACCACCAACGATTTACATTAAGGCACATCATGCATGATGGAATCAGGGACACAGGGCGTGGGGGTCGCACACTGTGAACTATTACTGGCATCTGGTTCCTATTTCAGGGGTACAACTGGAGTATCCCCCATTCGGATAATTATACTGGCATCTGATTAAGCCAGTGGTGTGGTA…
GW03	MK886257.1	Qinghai	Gymnocypris waddellii	Zhang,R.2020	ATAATTTTACAACAATGTGCTAATACATGTATGTATTATCACCAACTTATTATTTTAACCACAAAGCAAGTACTAAATTCTAAGACATACATAAGCATAAAATTAAGACACAGAAATACTTCTACATTAAGCCGGGTAATATATTAATCCCTTAAAACTTGACCTCAAATCTTTCCTTGAAATTCCTAACTAAAATCGCATCCGAAAATATTAATGTAGTAAGAAACCACCAACGATTTACATTAAGGCACATCATGCATGATGGAATCAGGGACACAGGGCGTGGGGGTCGCACACTGTGAACTATTACTGGCATCTGGTTCCTATTTCAGGGGTACAACTGGAGTATCCCCCATTCGGATAATTATACTGGCATCTGATTAAGCCAGTGGTGTGGTA…
GW04	MK886258.1	Qinghai	Gymnocypris waddellii	Zhang,R.2020	ATAATTTTACAACAATGTGCTAATACATGTATGTATTATCACCAACTTATTATTTTAACCACAAAGCAAGTACTAAATTCTAAGACATACATAAGCATAAAATTAAGACACAGAAATACTTCTACATTAAGCCGGGTAATATATTAATCCCTTAAAACTTGACCTCAAATCTTTCCTTGAAATTCCTAACTAAAATCGCATCCGAAAATATTAATGTAGTAAGAAACCACCAACGATTTACATTAAGGCACATCATGCATGATGGAATCAGGGACACAGGGCGTGGGGGTCGCACACTGTGAACTATTACTGGCATCTGGTTCCTATTTCAGGGGTACAACTGGAGTATCCCCCATTCGGATAATTATACTGGCATCTGATTAAGCCAGTGGTGTGGTA…
GW05	MK886259.1	Qinghai	Gymnocypris waddellii	Zhang,R.2020	ATAATTTTACAACAATGTGCTAATACATGTATGTATTATCACCAACTTATTATTTTAACCACAAAGCAAGTACTAAATTCTAAGACATACATAAGCATAAAATTAAGACACAGAAATACTTCTACATTAAGCCGGGTAATATATTAATCCCTTAAAACTTGACCTCAAATCTTTCCTTGAAATTCCTAACTAAAATCGCATCCGAAAATATTAATGTAGTAAGAAACCACCAACGATTTACATTAAGGCACATCATGCATGATGGAATCAGGGACACAGGGCGTGGGGGTCGCACACTGTGAACTATTACTGGCATCTGGTTCCTATTTCAGGGGTACAACTGGAGTATCCCCCATTCGGATAATTATACTGGCATCTGATTAAGCCAGTGGTGTGGTA…
GW06	MK886260.1	Qinghai	Gymnocypris waddellii	Zhang,R.2020	ATAATTTTACAACAATGTGCTAATACATGTATGTATTATCACCAACTTATTATTTTAACCACAAAGCAAGTACTAAATTCTAAGACATACATAAGCATAAAATTAAGACACAGAAATACTTCTACATTAAGCCGGGTAATATATTAATCCCTTAAAACTTGACCTCAAATCTTTCCTTGAAATTCCTAACTAAAATCGCATCCGAAAATATTAATGTAGTAAGAAACCACCAACGATTTACATTAAGGCACATCATGCATGATGGAATCAGGGACACAGGGCGTGGGGGTCGCACACTGTGAACTATTACTGGCATCTGGTTCCTATTTCAGGGGTACAACTGGAGTATCCCCCATTCGGATAATTATACTGGCATCTGATTAAGCCAGTGGTGTGGTA…
GW07	MK886261.1	Qinghai	Gymnocypris waddellii	Zhang,R.2020	ATAATTTTACAACAATGTGCTAATACATGTATGTATTATCACCAACTTATTATTTTAACCACAAAGCAAGTACTAAATTCTAAGACATACATAAGCATAAAATTAAGACACAGAAATACTTCTACATTAAGCCGGGTAATATATTAATCCCTTAAAACTTGACCTCAAATCTTTCCTTGAAATTCCTAACTAAAATCGCATCCGAAAATATTAATGTAGTAAGAAACCACCAACGATTTACATTAAGGCACATCATGCATGATGGAATCAGGGACACAGGGCGTGGGGGTCGCACACTGTGAACTATTACTGGCATCTGGTTCCTATTTCAGGGGTACAACTGGAGTATCCCCCATTCGGATAATTATACTGGCATCTGATTAAGCCAGTGGTGTGGTA…
GW08	MK886262.1	Qinghai	Gymnocypris waddellii	Zhang,R.2020	ATAATTTTACAACAATGTGCTAATACATGTATGTATTATCACCAACTTATTATTTTAACCACAAAGCAAGTACTAAATTCTAAGACATACATAAGCATAAAATTAAGACACAGAAATACTTCTACATTAAGCCGGGTAATATATTAATCCCTTAAAACTTGACCTCAAATCTTTCCTTGAAATTCCTAACTAAAATCGCATCCGAAAATATTAATGTAGTAAGAAACCACCAACGATTTACATTAAGGCACATCATGCATGATGGAATCAGGGACACAGGGCGTGGGGGTCGCACACTGTGAACTATTACTGGCATCTGGTTCCTATTTCAGGGGTACAACTGGAGTATCCCCCATTCGGATAATTATACTGGCATCTGATTAAGCCAGTGGTGTGGTA…
GW09	MK886263.1	Qinghai	Gymnocypris waddellii	Zhang,R.2020	ATAATTTTACAACAATGTGCTAATACATGTATGTATTATCACCAACTTATTATTTTAACCACAAAGCAAGTACTAAATTCTAAGACATACATAAGCATAAAATTAAGACACAGAAATACTTCTACATTAAGCCGGGTAATATATTAATCCCTTAAAACTTGACCTCAAATCTTTCCTTGAAATTCCTAACTAAAATCGCATCCGAGAATATTAATGTAGTAAGAAACCACCAACGATTTACATTAAGGCACATCATGCATGATGGAATCAGGGACACAGGGCGTGGGGGTCGCACACTGTGAACTATTACTGGCATCTGGTTCCTATTTCAGGGGTACAACTGGAGTATCCCCCATTCGGATAATTATACTGGCATCTGATTAAGCCAGTGGTGTGGTA…
GW10	MK886264.1	Qinghai	Gymnocypris waddellii	Zhang,R.2020	ATAATTTTACAACAATGTGCTAATACATGTATGTATTATCACCAACTTATTATTTTAACCACAAAGCAAGTACTAAATTCTAAGACATACATAAGCATAAAATTAAGACACAGAAATACTTCTACATTAAGCCGGGTAATATATTAATCCCTTAAAACTTGACCTCAAATCTTTCCTTGAAATTCCTAACTAAAATCGCATCCGAGAATATTAATGTAGTAAGAAACCACCAACGATTTACATTAAGGCACATCATGCATGATGGAATCAGGGACACAGGGCGTGGGGGTCGCACACTGTGAACTATTACTGGCATCTGGTTCCTATTTCAGGGGTACAACTGGAGTATCCCCCATTCGGATAATTATACTGGCATCTGATTAAGCCAGTGGTGTGGTA…
GW11	MK886265.1	Qinghai	Gymnocypris waddellii	Zhang,R.2020	ATAATTTTACAACAATGTGCTAATACATGTATGTATTATCACCAACTTATTATTTTAACCACAAAGCAAGTACTAAATTCTAAGACATACATAAGCATAAAATTAAGACACAGAAATACTTCTACATTAAGCCGGGTAATATATTAATCCCTTAAAACTTGACCTCAAATCTTTCCTTGAAATTCCTAACTAAAATCGCATCCGAAAATATTAATGTAGTAAGAAACCACCAACGATTTACATTAAGGCACATCATGCATGATGGAATCAGGGACACAGGGCGTGGGGGTCGCACACTGTGAACTATTACTGGCATCTGGTTCCTATTTCAGGGGTACAACTGGAGTATCCCCCATTCGGATAATTATACTGGCATCTGATTAAGCCAGTGGTGTGGTA…
GW12	MK886266.1	Qinghai	Gymnocypris waddellii	Zhang,R.2020	ATAATTTTACAACAATGTGCTAATACATGTATGTATTATCACCAACTTATTATTTTAACCACAAAGCAAGTACTAAATTCTAAGACATACATAAGCATAAAATTAAGACACAGAAATACTTCTACATTAAGCCGGGTAATATATTAATCCCTTAAAACTTGACCTCAAATCTTTCCTTGAAATTCCTAACTAAAATCGCATCCGAGAATATTAATGTAGTAAGAAACCACCAACGATTTACATTAAGGCACATCATGCATGATGGAATCAGGGACACAGGGCGTGGGGGTCGCACACTGTGAACTATTACTGGCATCTGGTTCCTATTTCAGGGGTACAACTGGAGTATCCCCCATTCGGATAATTATACTGGCATCTGATTAAGCCAGTGGTGTGGTA…
GW13	MK886267.1	Qinghai	Gymnocypris waddellii	Zhang,R.2020	ATAATTTTACAACAATGTGCTAATACATGTATGTATTATCACCAACTTATTATTTTAACCACAAAGCAAGTACTAAATTCTAAGACATACATAAGCATAAAATTAAGACACAGAAATACTTCTACATTAAGCCGGGTAATATATTAATCCCTTAAAACTTGACCTCAAATCTTTCCTTGAAATTCCTAACTAAAATCGCATCCGAAAATATTAATGTAGTAAGAAACCACCAACGATTTACATTAAGGCACATCATGCATGATGGAATCAGGGACACAGGGCGTGGGGGTCGCACACTGTGAACTATTACTGGCATCTGGTTCCTATTTCAGGGGTACAACTGGAGTATCCCCCATTCGGATAATTATACTGGCATCTGATTAAGCCAGTGGTGTGGTA…
GW14	MK886268.1	Qinghai	Gymnocypris waddellii	Zhang,R.2020	ATAATTTTACAACAATGTGCTAATACATGTATGTATTATCACCAACTTATTATTTTAACCACAAAGCAAGTACTAAATTCTAAGACATACATAAGCATAAAATTAAGACACAGAAATACTTCTACATTAAGCCGGGTAATATATTAATCCCTTAAAACTTGACCTCAAATCTTTCCTTGAAATTCCTAACTAAAATCGTATTCGAGAATATTAATGTAGTAAGAAACCACCAACGATTTACATTAAGGCACATCATGCATGATGGAATCAGGGACACAGGGCGTGGGGGTCGCACACTGTGAACTATTACTGGCATCTGGTTCCTATTTCAGGGGTACAACTGGAGTATCCCCCATTCGGATAATTATACTGGCATCTGATTAAGCCAGTGGTGTGGTA…
GW15	MK886269.1	Qinghai	Gymnocypris waddellii	Zhang,R.2020	ATAATTTTACAACAATGTGCTAATACATGTATGTATTATCACCAACTTATTATTTTAACCACAAAGCAAGTACTAAATTCTAAGACATACATAAGCATAAAATTAAGACACAGAAATACTTCTACATTAAGCCGGGTAATATATTAATCCCTTAAAACTTGACCTCAAATCTTTCCTTGAAATTCCTAACTAAAATCGCATCCAAAAATATTAATGTAGTAAGAAACCACCAACGATTTACATTAAGGCACATCATGCATGATGGAATCAGGGACACAGGGCGTGGGGGTCGCACACTGTGAACTATTACTGGCATCTGGTTCCTATTTCAGGGGTACAACTGGAGTATCCCCCATTCGGATAATTATACTGGCATCTGATTAAGCCAGTGGTGTGGTA…
GW16	MK886270.1	Qinghai	Gymnocypris waddellii	Zhang,R.2020	ATAATTTTACAACAATGTGCTAATACATGTATGTATTATCACCAACTTATTATTTTAACCACAAAGCAAGTACTAAATTCTAAGACATACATAAGCATAAAATTAAGACACAGAAATACTTCTACATTAAGCCGGGTAATATATTAATCCCTTAAAACTTGACCTCAAATCTTTCCTTGAAATTCCTAACTAAAATCGCATCCGAAAATATTAATGTAGTAAGAAACCACCAACGATTTACATTAAGGCACATCATGCATGATGGAATCAGGGACACAGGGCGTGGGGGTCGCACACTGTGAACTATTACTGGCATCTGGTTCCTATTTCAGGGGTACAACTGGAGTATCCCCCATTCGGATAATTATACTGGCATCTGATTAAGCCAGTGGTGTGGTA…
GW17	MK886271.1	Qinghai	Gymnocypris waddellii	Zhang,R.2020	ATAATTTTACAACAATGTGCTAATACATGTATGTATTATCACCAACTTATTATTTTAACCACAAAGCAAGTACTAAATTCTAAGACATACATAAGCATAAAATTAAGACACAGAAATACTTCTACATTAAGCCGGGTAATATATTAATCCCTTAAAACTTGACCTCAAATCTTTCCTTGAAATTCCTAACTAAAATCGCATCCGAGAATATTAATGTAGTAAGAAACCACCAACGATTTACATTAAGGCACATCATGCATGATGGAATCAGGGACACAGGGCGTGGGGGTCGCACACTGTGAACTATTACTGGCATCTGGTTCCTATTTCAGGGGTACAACTGGAGTATCCCCCATTCGGATAATTATACTGGCATCTGATTAAGCTAGTGGTGTGGTA…
GW18	MK886272.1	Qinghai	Gymnocypris waddellii	Zhang,R.2020	ATAATTTTACAACAATGTGCTAATACATGTATGTATTATCACCAACTTATTATTTTAACCACAAAGCAAGTACTAAATTCTAAGACATACATAAGCATAAAATTAAGACACAGAAATACTTCTACATTAAGCCGGGTAATATATTAATCCCTTAAAACTTGACCTCAAATCTTTCCTTGAAATTCCTAACTAAAATCGCATCCGAAAATATTAATGTAGTAAGAAACCACCAACGATTTACATTAAGGCACATCATGCATGATGGAATCAGGGACACAGGGCGTGGGGGTCGCACACTGTGAACTATTACTGGCATCTGGTTCCTATTTCAGGGGTACAACTGGAGTATCCCCCATTCGGATAATTATACTGGCATCTGATTAAGCCAGTGGTGTGGTA…
GW19	MK886273.1	Qinghai	Gymnocypris waddellii	Zhang,R.2020	ATAATTTTACAACAATGTGCTAATACATGTATGTATTATCACCAACTTATTATTTTAACCACAAAGCAAGTACTAAATTCTAAGACATACATAAGCATAAAATTAAGACACAGAAATACTTCTACATTAAGCCGGGTAATATATTAATCCCTTAAAACTTGACCTCAAATCTTTCCTTGAAATTCCTAACTAAAATCGCATCCGAAAATATTAATGTAGTAAGAAACCACCAACGATTTACATTAAGGCACATCATGCATGATGGAATCAGGGACACAGGGCGTGGGGGTCGCACACTGTGAACTATTACTGGCATCTGGTTCCTATTTCAGGGGTACAACTGGAGTATCCCCCATTCGGATAATTATACTGGCATCTGATTAAGCCAGTGGTGTGGTA…
GW20	MK886274.1	Qinghai	Gymnocypris waddellii	Zhang,R.2020	ATAATTTTACAACAATGTGCTAATACATGTATGTATTATCACCAACTTATTATTTTAACCACAAAGCAAGTACTAAATTCTAAGACATACATAAGCATAAAATTAAGACACAGAAATACTTCTACATTAAGCCGGGTAATATATTAATCCCTTAAAACTTGACCTCAAATCTTTCCTTGAAATTCCTAACTAAAATCGCATCCGAAAATATTAATGTAGTAAGAAACCACCAACGATTTACATTAAGGCACATCATGCATGATGGAATCAGGGACACAGGGCGTGGGGGTCGCACACTGTGAACTATTACTGGCATCTGGTTCCTATTTCAGGGGTACAACTGGAGTATCCCCCATTCGGATAATTATACTGGCATCTGATTAAGCCAGTGGTGTGGTA…
GW21	MK886275.1	Qinghai	Gymnocypris waddellii	Zhang,R.2020	ATAATTTTACAACAATGTGCTAATACATGTATGTATTATCACCAACTTATTATTTTAACCACAAAGCAAGTACTAAATTCTAAGACATACATAAGCATAAAATTAAGACACAGAAATACTTCTACATTAAGCCGGGTAATATATTAATCCCTTAAAACTTGACCTCAAATCTTTCCTTGAAATTCCTAACTAAAATCGCATCCGAAAATATTAATGTAGTAAGAAACCACCAACGATTTACATTAAGGCACATCATGCATGATGGAATCAGGGACACAGGGCGTGGGGGTCGCACACTGTGAACTATTACTGGCATCTGGTTCCTATTTCAGGGGTACAACTGGAGTATCCCCCATTCGGATAATTATACTGGCATCTGATTAAGCCAGTGGTGTGGTA…
GW22	MK886276.1	Qinghai	Gymnocypris waddellii	Zhang,R.2020	ATAATTTTACAACAATGTGCTAATACATGTATGTATTATCACCAACTTATTATTTTAACCACAAAGCAAGTACTAAATTCTAAGACATACATAAGCATAAAATTAAGACACAGAAATACTTCTACATTAAGCCGGGTAATATATTAATCCCTTAAAACTTGACCTCAAATCTTTCCTTGAAATTCCTAACTAAAATCGCATCCGAGAATATTAATGTAGTAAGAAACCACCAACGATTTACATTAAGGCACATCATGCATGATGGAATCAGGGACACAGGGCGTGGGGGTCGCACACTGTGAACTATTACTGGCATCTGGTTCCTATTTCAGGGGTACAACTGGAGTATCCCCCATTCGGATAATTATACTGGCATCTGATTAAGCCAGTGGTGTGGTA…
GW23	MK886277.1	Qinghai	Gymnocypris waddellii	Zhang,R.2020	ATAATTTTACAACAATGTGCTAATACATGTATGTATTATCACCAACTTATTATTTTAACCACAAAGCAAGTACTAAATTCTAAGACATACATAAGCATAAAATTAAGACACAGAAATACTTCTACATTAAGCCGGGTAATATATTAATCCCTTAAAACTTGACCTCAAATCTTTCCTTGAAATTCCTAACTAAAATCGCATCCGAAAATATTAATGTAGTAAGAAACCACCAACGATTTACATTAAGGCACATCATGCATGATGGAATCAGGGACACAGGGCGTGGGGGTCGCACACTGTGAACTATTACTGGCATCTGGTTCCTATTTCAGGGGTACAACTGGAGTATCCCCCATTCGGATAATTATACTGGCATCTGATTAAGCCAGTGGTGTGGTA…
GW24	MK886278.1	Qinghai	Gymnocypris waddellii	Zhang,R.2020	ATAATTTTACAACAATGTGCTAATACATGTATGTATTATCACCAACTTATTATTTTAACCACAAAGCAAGTACTAAATTCTAAGACATACATAAGCATAAAATTAAGACACAGAAATACTTCTACATTAAGCCGGGTAATATATTAATCCCTTAAAACTTGACCTCAAATCTTTCCTTGAAATTCCTAACTAAAATCGCATCCGAAAATATTAATGTAGTAAGAAACCACCAACGATTTACATTAAGGCACATCATGCATGATGGAATCAGGGACACAGGGCGTGGGGGTCGCACACTGTGAACTATTACTGGCATCTGGTTCCTATTTCAGGGGTACAACTGGAGTATCCCCCATTCGGATAATTATACTGGCATCTGATTAAGCCAGTGGTGTGGTA…
GW25	MK886279.1	Qinghai	Gymnocypris waddellii	Zhang,R.2020	ATAATTTTACAACAATGTGCTAATACATGTATGTATTATCACCAACTTATTATTTTAACCACAAAGCAAGTACTAAATTCTAAGACATACATAAGCATAAAATTAAGACACAGAAATACTTCTACATTAAGCCGGGTAATATATTAATCCCTTAAAACTTGACCTCAAATCTTTCCTTGAAATTCCTAACTAAAATCGCATCCGAAAATATTAATGTAGTAAGAAACCACCAACGATTTACATTAAGGCACATCATGCATGATGGAATCAGGGACACAGGGCGTGGGGGTCGCACACTGTGAACTATTACTGGCATCTGGTTCCTATTTCAGGGGTACAACTGGAGTATCCCCCATTCGGATAATTATACTGGCATCTGATTAAGCCAGTGGTGTGGTA…
GW26	MK886280.1	Qinghai	Gymnocypris waddellii	Zhang,R.2020	ATAATTTTACAACAATGTGCTAATACATGTATGTATTATCACCAACTTATTATTTTAACCACAAAGCAAGTACTAAATTCTAAGACATACATAAGCATAAAATTAAGACACAGAAATACTTCTACATTAAGCCGGGTAATATATTAATCCCTTAAAACTTGACCTCAAATCTTTCCTTGAAATTCCTAACTAAAATCGCATCCGAAAATATTAATGTAGTAAGAAACCACCAACGATTTACATTAAGGCACATCATGCATGATGGAATCAGGGACACAGGGCGTGGGGGTCGCACACTGTGAACTATTACTGGCATCTGGTTCCTATTTCAGGGGTACAACTGGAGTATCCCCCATTCGGATAATTATACTGGCATCTGATTAAGCCAGTGGTGTGGTA…
GW27	MK886281.1	Qinghai	Gymnocypris waddellii	Zhang,R.2020	ATAATTTTACAACAATGTGCTAATACATGTATGTATTATCACCAACTTATTATTTTAACCACAAAGCAAGTACTAAATTCTAAGACATACATAAGCATAAAATTAAGACACAGAAATACTTCTACATTAAGCCGGGTAATATATTAATCCCTTAAAACTTGACCTCAAATCTTTCCTTGAAATTCCTAACTAAAATCGCATCCGAAAATATTAATGTAGTAAGAAACCACCAACGATTTACATTAAGGCACATCATGCATGATGGAATCAGGGACACAGGGCGTGGGGGTCGCACACTGTGAACTATTACTGGCATCTGGTTCCTATTTCAGGGGTACAACTGGAGTATCCCCCATTCGGATAATTATACTGGCATCTGATTAAGCCAGTGGTGTGGTA…
GW28	MK886282.1	Qinghai	Gymnocypris waddellii	Zhang,R.2020	ATAATTTTACAACAATGTGCTAATACATGTATGTATTATCACCAACTTATTATTTTAACCACAAAGCAAGTACTAAATTCTAAGACATACATAAGCATAAAATTAAGACACAGAAATACTTCTACATTAAGCCGGGTAATATATTAATCCCTTAAAACTTGACCTCAAATCTTTCCTTGAAATTCCTAACTAAAATCGCATCCGAAAATATTAATGTAGTAAGAAACCACCAACGATTTACATTAAGGCACATCATGCATGATGGAATCAGGGACACAGGGCGTGGGGGTCGCACACTGTGAACTATTACTGGCATCTGGTTCCTATTTCAGGGGTACAACTGGAGTATCCCCCATTCGGATAATTATACTGGCATCTGATTAAGCCAGTGGTGTGGTA…
GW29	MK886283.1	Qinghai	Gymnocypris waddellii	Zhang,R.2020	ATAATTTTACAACAATGTGCTAATACATGTATGTATTATCACCAACTTATTATTTTAACCACAAAGCAAGTACTAAATTCTAAGACATACATAAGCATAAAATTAAGACACAGAAATACTTCTACATTAAGCCGGGTAATATATTAATCCCTTAAAACTTGACCTCAAATCTTTCCTTGAAATTCCTAACTAAAATCGCATCCGAAAATATTAATGTAGTAAGAAACCACCAACGATTTACATTAAGGCACATCATGCATGATGGAATCAGGGACACAGGGCGTGGGGGTCGCACACTGTGAACTATTACTGGCATCTGGTTCCTATTTCAGGGGTACAACTGGAGTATCCCCCATTCGGATAATTATACTGGCATCTGATTAAGCCAGTGGTGTGGTA…
GW30	MK886284.1	Qinghai	Gymnocypris waddellii	Zhang,R.2020	ATAATTTTACAACAATGTGCTAATACATGTATGTATTATCACCAACTTATTATTTTAACCACAAAGCAAGTACTAAATTCTAAGACATACATAAGCATAAAATTAAGACACAGAAATACTTCTACATTAAGCCGGGTAATATATTAATCCCTTAAAACTTGACCTCAAATCTTTCCTTGAAATTCCTAACTAAAATCGCATCCGAAAATATTAATGTAGTAAGAAACCACCAACGATTTACATTAAGGCACATCATGCATGATGGAATCAGGGACACAGGGCGTGGGGGTCGCACACTGTGAACTATTACTGGCATCTGGTTCCTATTTCAGGGGTACAACTGGAGTATCCCCCATTCGGATAATTATACTGGCATCTGATTAAGCCAGTGGTGTGGTA…
GW31	MK886285.1	Qinghai	Gymnocypris waddellii	Zhang,R.2020	ATAATTTTACAACAATGTGCTAATACATGTATGTATTATCACCAACTTATTATTTTAACCACAAAGCAAGTACTAAATTCTAAGACATACATAAGCATAAAATTAAGACACAGAAATACTTCTACATTAAGCCGGGTAATATATTAATCCCTTAAAACTTGACCTCAAATCTTTCCTTGAAATTCCTAACTAAAATCGCATCCGAGAATATTAATGTAGTAAGAAACCACCAACGATTTACATTAAGGCACATCATGCATGATGGAATCAGGGACACAGGGCGTGGGGGTCGCACACTGTGAACTATTACTGGCATCTGGTTCCTATTTCAGGGGTACAACTGGAGTATCCCCCATTCGGATAATTATACTGGCATCTGATTAAGCCAGTGGTGTGGTA…
GW32	MK886286.1	Qinghai	Gymnocypris waddellii	Zhang,R.2020	ATAATTTTACAACAATGTGCTAATACATGTATGTATTATCACCAACTTATTATTTTAACCACAAAGCAAGTACTAAATTCTAAGACATACATAAGCATAAAATTAAGACACAGAAATACTTCTACATTAAGCCGGGTAATATATTAATCCCTTAAAACTTGACCTCAAATCTTTCCTTGAAATTCCTAACTAAAATCGCATCCGAGAATATTAATGTAGTAAGAAACCACCAACGATTTACATTAAGGCACATCATGCATGATGGAATCAGGGACACAGGGCGTGGGGGTCGCACACTGTGAACTATTACTGGCATCTGGTTCCTATTTCAGGGGTACAACTGGAGTATCCCCCATTCGGATAATTATACTGGCATCTGATTAAGCCAGTGGTGTGGTA…
GW33	MK886287.1	Qinghai	Gymnocypris waddellii	Zhang,R.2020	ATAATTTTACAACAATGTGCTAATACATGTATGTATTATCACCAACTTATTATTTTAACCACAAAGCAAGTACTAAATTCTAAGACATACATAAGCATAAAATTAAGACACAGAAATACTTCTACATTAAGCCGGGTAATATATTAATCCCTTAAAACTTGACCTCAAATCTTTCCTTGAAATTCCTAACTAAAATCGCATCCGAGAATATTAATGTAGTAAGAAACCACCAACGATTTACATTAAGGCACATCATGCATGATGGAATCAGGGACACAGGGCGTGGGGGTCGCACACTGTGAACTATTACTGGCATCTGGTTCCTATTTCAGGGGTACAACTGGAGTATCCCCCATTCGGATAATTATACTGGCATCTGATTAAGCCAGTGGTGTGGTA…
GW34	MK886288.1	Qinghai	Gymnocypris waddellii	Zhang,R.2020	ATAATTTTACAACAATGTGCTAATACATGTATGTATTATCACCAACTTATTATTTTAACCACAAAGCAAGTACTAAATTCTAAGACATACATAAGCATAAAATTAAGACACAGAAATACTTCTACATTAAGCCGGGTAATATATTAATCCCTTAAAACTTGACCTCAAATCTTTCCTTGAAATTCCTAACTAAAATCGCATCCGAGAATATTAATGTAGTAAGAAACCACCAACGATTTACATTAAGGCACATCATGCATGATGGAATCAGGGACGCAGGGCGTGGGGGTCGCACACTGTGAACTATTACTGGCATCTGGTTCCTATTTCAGGGGTACAACTGGAGTATCCCCCATTCGGATAATTATACTGGCATCTGATTAAGCCAGTGGTGTGGTA…
GW35	MK886289.1	Qinghai	Gymnocypris waddellii	Zhang,R.2020	ATAATTTTACAACAATGTGCTAATACATGTATGTATTATCACCAACTTATTATTTTAACCACAAAGCAAGTACTAAATTCTAAGACATACATAAGCATAAAATTAAGACACAGAAATACTTCTACATTAAGCCGGGTAATATATTAATCCCTTAAAACTTGACCTCAAATCTTTCCTTGAAATTCCTAACTAAAATCGCATCCGAGAATATTAATGTAGTAAGAAACCACCAACGATTTACATTAAGGCACATCATGCATGATGGAATCAGGGACACAGGGCGTGGGGGTCGCACACTGTGAACTATTACTGGCATCTGGTTCCTATTTCAGGGGTACAACTGGAGTATCCCCCATTCGGATAATTATACTGGCATCTGATTAAGCCAGTGGTGTGGTA…
GW36	MK886290.1	Qinghai	Gymnocypris waddellii	Zhang,R.2020	ATAATTTTACAACAATGTGCTAATACATGTATGTATTATCACCAACTTATTATTTTAACCACAAAGCAAGTACTAAATTCTAAGACATACATAAGCATAAAATTAAGACACAGAAATACTTCTACATTAAGCCGGGTAATATATTAATCCCTTAAAACTTGACCTCAAATCTTTCCTTGAAATTCCTAACTAAAATCGCATCCGAGAATATTAATGTAGTAAGAAACCACCAACGATTTACATTAAGGCACATCATGCATGATGGAATCAGGGACACAGGGCGTGGGGGTCGCACACTGTGAACTATTACTGGCATCTGGTTCCTATTTCAGGGGTACAACTGGAGTATCCCCCATTCGGATAATTATACTGGCATCTGATTAAGCCAGTGGTGTGGTA…
GW37	MK886291.1	Qinghai	Gymnocypris waddellii	Zhang,R.2020	ATAATTTTACAACAATGTGCTAATACATGTATGTATTATCACCAACTTATTATTTTAACCACAAAGCAAGTACTAAATTCTAAGACATACATAAGCATAAAATTAAGACACAGAAATACTTCTACATTAAGCCGGGTAATATATTAATCCCTTAAAACTTGACCTCAAATCTTTCCTTGAAATTCCTAACTAAAATCGCATCCGAGAATATTAATGTAGTAAGAAACCACCAACGATTTACATTAAGGCACATCATGCATGATGGAATCAGGGACACAGGGCGTGGGGGTCGCACACTGTGAACTATTACTGGCATCTGGTTCCTATTTCAGGGGTACAACTGGAGTATCCCCCATTCGGATAATTATACTGGCATCTGATTAAGCCAGTGGTGTGGTA…
GW38	MK886292.1	Qinghai	Gymnocypris waddellii	Zhang,R.2020	ATAATTTTACAACAATGTGCTAATACATGTATGTATTATCACCAACTTATTATTTTAACCACAAAGCAAGTACTAAATTCTAAGACATACATAAGCATAAAATTAAGACACAGAAATACTTCTACATTAAGCCGGGTAATATATTAATCCCTTAAAACTTGACCTCAAATCTTTCCTTGAAATTCCTAACTAAAATCGCATCCGAGAATATTAATGTAGTAAGAAACCACCAACGATTTACATTAAGGCACATCATGCATGATGGAATCAGGGACGCAGGGCGTGGGGGTCGCACACTGTGAACTATTACTGGCATCTGGTTCCTATTTCAGGGGTACAACTGGAGTATCCCCCATTCGGATAATTATACTGGCATCTGATTAAGCCAGTGGTGTGGTA…
GW39	MK886293.1	Qinghai	Gymnocypris waddellii	Zhang,R.2020	ATAATTTTACAACAATGTGCTAATACATGTATGTATTATCACCAACTTATTATTTTAACCACAAAGCAAGTACTAAATTCTAAGACATACATAAGCATAAAATTAAGACACAGAAATACTTCTACATTAAGCCGGGTAATATATTAATCCCTTAAAACTTGACCTCAAATCTTTCCTTGAAATTCCTAACTAAAATCGCATCCGAGAATATTAATGTAGTAAGAAACCACCAACGATTTACATTAAGGCACATCATGCATGATGGAATCAGGGACACAGGGCGTGGGGGTCGCACACTGTGAACTATTACTGGCATCTGGTTCCTATTTCAGGGGTACAACTGGAGTATCCCCCATTCGGATAATTATACTGGCATCTGATTAAGCCAGTGGTGTGGTA…
GW40	MK886294.1	Qinghai	Gymnocypris waddellii	Zhang,R.2020	ATAATTTTACAACAATGTGCTAATACATGTATGTATTATCACCAACTTATTATTTTAACCACAAAGCAAGTACTAAATTCTAAGACATACATAAGCATAAAATTAAGACACAGAAATACTTCTACATTAAGCCGGGTAATATATTAATCCCTTAAAACTTGACCTCAAATCTTTCCTTGAAATTCCTAACTAAAATCGCATCCGAGAATATTAATGTAGTAAGAAACCACCAACGATTTACATTAAGGCACATCATGCATGATGGAATCAGGGACACAGGGCGTGGGGGTCGCACACTGTGAACTATTACTGGCATCTGGTTCCTATTTCAGGGGTACAACTGGAGTATCCCCCATTCGGATAATTATACTGGCATCTGATTAAGCCAGTGGTGTGGTA…
GW41	KT833085.1	Tibet	Gymnocypris waddellii	Tang,Y,2018	ATAATTTTACAACAATGTGCTAATACATGTATGTATTATCACCAACTTATTATTTTAACCACAAAGCAAGTACTAAATTTTAAGACATACATAAGCATAAAATTAAGACACAGAAATACTTCTACATTAAGCCGGGTAATATATTAATCCCTTAAAACTTGACCTCAAATCTTTCCTTGAAATTCCTAACTAAAATCGTATCCGAGAATATTAATGTAGTAAGAAACCACCAACGATTTACATTAAGGCACATCATGCATGATGGAATCAGGGACACAGGGCGTGGGGGTCGCACACTGTGAACTATTACTGGCATCTGGTTCCTATTTCAGGGGTACAACTGGAGTATCCCCCATTCGGATAATTATACTGGCATCTGATTAAGCCAGTGGTGTGGTA…
GW42	KY461279.1	Tibet	Gymnocypris waddellii	Tang,Y,2018	ATAATTTTACAACAATGTGCTAATACATGTATGTATTATCACCAACTTATTATTTTAACCACAAAGCAAGTACTAAATTCTAAGACATACATAAGCATAAAATTAAGACACAGAAATACTTCTACATTAAGCCGGGTAATATATTAATCCCTTAAAACTTGACCTCAAATCTTTCCTTGAAATTCCTAACTAAAATCGCATCCGAGAATATTAATGTAGTAAGAAACCACCAACGATTTACATTAAGGCACATCATGCATGATGGAATCAGGGACACAGGGCGTGGGGGTCGCACACTGTGAACTATTACTGGCATCTGGTTCCTATTTCAGGGGTACAACTGGAGTATCCCCCATTCGGATAATTATACTGGCATCTGATTAAGCCAGTGGTGTGGTA…
GW43	KY461280.1	Tibet	Gymnocypris waddellii	Tang,Y,2018	ATAATTTTACAACAATGTGCTAATACATGTATGTATTATCACCAACTTATTATTTTAACCACAAAGCAAGTACTAAATTCTAAGACATACATAAGCATAAAATTAAGACACAGAAATACTTCTACATTAAGCCGGGTAATATATTAATCCCTTAAAACTTGACCTCAAATCTTTCCTTGAAATTCCTAACTAAAATCGCATCCGAGAATATTAATGTAGTAAGAAACCACCAACGATTTACATTAAGGCACATCATGCATGATGGAATCAGGGACACAGGGCGTGGGGGTCGCACACTGTGAACTATTACTGGCATCTGGTTCCTATTTCAGGGGTACAACTGGAGTATCCCCCATTCGGATAATTATACTGGCATCTGATTAAGCCAGTGGTGTGGTA…
GW44	KY461282.1	Tibet	Gymnocypris waddellii	Tang,Y,2018	ATAATTTTACAACAATGTGCTAATACATGTATGTATTATCACCAACTTATTATTTTAACCACAAAGCAAGTACTAAATTCTAAGACATACATAAGCATAAAATTAAGACACAGAAATACTTCTACATTAAGCCGGGTAATATATTAATCCCTTAAAACTTGACCTCAAATCTTTCCTTGAAATTCCTAACTAAAATCGCATCCGAGAATATTAATGTAGTAAGAAACCACCAACGATTTACATTAAGGCACATCATGCATGATGGAATCAGGGACACAGGGCGTGGGGGTCGCACACTGTGAACTATTACTGGCATCTGGTTCCTATTTCAGGGGTACAACTGGAGTATCCCCCATTCGGATAATTATACTGGCATCTGATTAAGCCAGTGGTGTGGTA…
GN01	MK886295.1	Tibet	Gymnocypris namensis	Zhang,R.2020	ATAATTTTACAACAATGTGCTAATACATGTATGTATTATCACCAACTTATTATTTTAACCACAAAGCAAGTACTAAATTCTAAGACATACATAAGCATAAAATTAAGACACAGAAATACTTCTACATTAAGCCGGGTAATATATTAATCCCTTAAAACTTGACCTCAAATCTTTCCTTGAAATTCCTAACTAAAATCGCATCCGAGAATATTAATGTAGTAAGAAACCACCAACGATTTACATTAAGGCACATCATGCATGATGGAATCAGGGACACAGGGCGTGGGGGTCGCACACTGTGAACTATTACTGGCATCTGGTTCCTATTTCAGGGGTACAACTGGAGTATCCCCCATTCGGATAATTATACTGGCATCTGATTAAGCCAGTGGTGTGGTA…
GN02	MK886296.1	Tibet	Gymnocypris namensis	Zhang,R.2020	ATAATTTTACAACAATGTGCTAATACATGTATGTATTATCACCAACTTATTATTTTAACCACAAAGCAAGTACTAAATTCTAAGACATACATAAGCATAAAATTAAGACACAGAAATACTTCTACATTAAGCCGGGTAATATATTAATCCCTTAAAACTTGACCTCAAATCTTTCCTTGAAATTCCTAACTAAAATCGCATCCGAGAATATTAATGTAGTAAGAAACCACCAACGATTTACATTAAGGCACATCATGCATGATGGAATCAGGGACACAGGGCGTGGGGGTCGCACACTGTGAACTATTACTGGCATCTGGTTCCTATTTCAGGGGTACAACTGGAGTATCCCCCATTCGGATAATTATACTGGCATCTGATTAAGCCAGTGGTGTGGTA…
GN03	MK886297.1	Tibet	Gymnocypris namensis	Zhang,R.2020	ATAATTTTACAACAATGTGCTAATACATGTATGTATTATCACCAACTTATTATTTTAACCACAAAGCAAGTACTAAATTCTAAGACATACATAAGCATAAAATTAAGACACAGAAATACTTCTACATTAAGCCGGGTAATATATTAATCCCTTAAAACTTGACCTCAAATCTTTCCTTGAAATTCCTAACTAAAATCGCATCCGAGAATATTAATGTAGTAAGAAACCACCAACGATTTACATTAAGGCACATCATGCATGATGGAATCAGGGACACAGGGCGTGGGGGTCGCACACTGTGAACTATTACTGGCATCTGGTTCCTATTTCAGGGGTACAACTGGAGTATCCCCCATTCGGATAATTATACTGGCATCTGATTAAGCCAGTGGTGTGGTA…
GN04	MK886298.1	Tibet	Gymnocypris namensis	Zhang,R.2020	ATAATTTTACAACAATGTGCTAATACATGTATGTATTATCACCAACTTATTATTTTAACCACAAAGCAAGTACTAAATTCTAAGACATACATAAGCATAAAATTAAGACACAGAAATACTTCTACATTAAGCCGGGTAATATATTAATCCCTTAAAACTTGACCTCAAATCTTTCCTTGAAATTCCTAACTAAAATCGCATCCGAGAATATTAATGTAGTAAGAAACCACCAACGATTTACATTAAGGCACATCATGCATGATGGAATCAGGGACACAGGGCGTGGGGGTCGCACACTGTGAACTATTACTGGCATCTGGTTCCTATTTCAGGGGTACAACTGGAGTATCCCCCATTCGGATAATTATACTGGCATCTGATTAAGCCAGTGGTGTGGTA…
GN05	MK886299.1	Tibet	Gymnocypris namensis	Zhang,R.2020	ATAATTTTACAACAATGTGCTAATACATGTATGTATTATCACCAACTTATTATTTTAACCACAAAGCAAGTACTAAATTCTAAGACATACATAAGCATAAAATTAAGACACAGAAATACTTCTACATTAAGCCGGGTAATATATTAATCCCTTAAAACTTGACCTCAAATCTTTCCTTGAAATTCCTAACTAAAATCGCATCCGAGAATATTAATGTAGTAAGAAACCACCAACGATTTACATTAAGGCACATCATGCATGATGGAATCAGGGACACAGGGCGTGGGGGTCGCACACTGTGAACTATTACTGGCATCTGGTTCCTATTTCAGGGGTACAACTGGAGTATCCCCCATTCGGATAATTATACTGGCATCTGATTAAGCCAGTGGTGTGGTA…
GN06	MK886300.1	Tibet	Gymnocypris namensis	Zhang,R.2020	ATAATTTTACAACAATGTGCTAATACATGTATGTATTATCACCAACTTATTATTTTAACCACAAAGCAAGTACTAAATTCTAAGACATACATAAGCATAAAATTAAGACACAGAAATACTTCTACATTAAGCCGGGTAATATATTAATCCCTTAAAACTTGACCTCAAATCTTTCCTTGAAATTCCTAACTAAAATCGCATCCGAGAATATTAATGTAGTAAGAAACCACCAACGATTTACATTAAGGCACATCATGCATGATGGAATCAGGGACACAGGGCGTGGGGGTCGCACACTGTGAACTATTACTGGCATCTGGTTCCTATTTCAGGGGTACAACTGGAGTATCCCCCATTCGGATAATTATACTGGCATCTGATTAAGCCAGTGGTGTGGTA…
GN07	MK886301.1	Tibet	Gymnocypris namensis	Zhang,R.2020	ATAATTTTACAACAATGTGCTAATACATGTATGTATTATCACCAACTTATTATTTTAACCACAAAGCAAGTACTAAATTCTAAGACATACATAAGCATAAAATTAAGACACAGAAATACTTCTACATTAAGCCGGGTAATATATTAATCCCTTAAAACTTGACCTCAAATCTTTCCTTGAAGTTCCTAACTAAAATCGCATCCGAGAATATTAATGTAGTAAGAAACCACCAACGATTTACATTAAGGCACATCATGCATGATGGAATCAGGGACACAGGGCGTGGGGGTCGCACACTGTGAACTATTACTGGCATCTGGTTCCTATTTCAGGGGTACAACTGGAGTATCCCCCATTCGGATAATTATACTGGCATCTGATTAAGCCAGTGGTGTGGTA…
GN08	MK886302.1	Tibet	Gymnocypris namensis	Zhang,R.2020	ATAATTTTACAATAATGTGCTAATACATGTATGTATTATCACCAACTTATTATTTTAACCACAAAGCAAGTACTAAATTCTAAGACATACATAAGCATAAAATTAAGACACAGAAATACTTCTACATTAAGCCGGGTAATATATTAATCCCTTAAAACTTGACCTCAAATCTTTCCTTGAAATTCCTAACTAAAATCGCATCCGAGAATATTAATGTAGTAAGAAACCACCAACGATTTACATTAAGGCACATCATGCATGATGGAATCAGGGACACAGGGCGTGGGGGTCGCACACTGTGAACTATTACTGGCATCTGGTTCCTATTTCAGGGGTACAACTGGAGTATCCCCCATTCGGATAATTATACTGGCATCTGATTAAGCCAGTGGTGTGGTA…
GN09	MK886303.1	Tibet	Gymnocypris namensis	Zhang,R.2020	ATAATTTTACAACAATGTGCTAATACATGTATGTATTATCACCAACTTATTATTTTAACCACAAAGCAAGTACTAAATTCTAAGACATACATAAGCATAAAATTAAGACACAGAAATACTTCTACATTAAGCCGGGTAATATATTAATCCCTTAAAACTTGACCTCAAATCTTTCCTTGAAGTTCCTAACTAAAATCGCATCCGAGAATATTAATGTAGTAAGAAACCACCAACGATTTACATTAAGGCACATCATGCATGATGGAATCAGGGACACAGGGCGTGGGGGTCGCACACTGTGAACTATTACTGGCATCTGGTTCCTATTTCAGGGGCACAACTGGAGTATCCCCCATTCGGATAATTATACTGGCATCTGATTAAGCCAGTGGTGTGGTA…
GN10	MK886304.1	Tibet	Gymnocypris namensis	Zhang,R.2020	ATAATTTTACAACAATGTGCTAATACATGTATGTATTATCACCAACTTATTATTTTAACCACAAAGCAAGTACTAAATTCTAAGACATACATAAGCATAAAATTAAGACACAGAAATACTTCTACATTAAGCCGGGTAATATATTAATCCCTTAAAACTTGACCTCAAATCTTTCCTTGAAATTCCTAACTAAAATCGCATCCGAGAATATTAATGTAGTAAGAAACCACCAACGATTTACATTAAGGCACATCATGCATGATGGAATCAGGGACACAGGGCGTGGGGGTCGCACACTGTGAACTATTACTGGCATCTGGTTCCTATTTCAGGGGTACAACTGGAGTATCCCCCATTCGGATAATTATACTGGCATCTGATTAAGCCAGTGGTGTGGTA…
GN11	KY461295.1	Tibet	Gymnocypris namensis	Tang,Y,2018	ATAATTTTACAACAATGTGCTAATACATGTATGTATTATCACCAACTTATTATTTTAACCACAAAGCAAGTACTAAATTCTAAGACATACATAAGCATAAAATTAAGACACAGAAATACTTCTACATTAAGCCGGGTAATATATTAATCCCTTAAAACTTGACCTCAAATCTTTCCTTGAAATTCCTAACTAAAATCGCATCCGAGAATATTAATGTAGTAAGAAACCACCAACGATTTACATTAAGGCACATCATGCATGATGGAATCAGGGACACAGGGCGTGGGGGTCGCACACTGTGAACTATTACTGGCATCTGGTTCCTATTTCAGGGGTACAACTGGAGTATCCCCCATTCGGATAATTATACTGGCATCTGATTAAGCCAGTGGTGTGGTA…
GN12	KY461296.1	Tibet	Gymnocypris namensis	Tang,Y,2018	ATAATTTTACAACAATGTGCTAATACATGTATGTATTATCACCAACTTATTATTTTAACCACAAAGCAAGTACTAAATTCTAAGACATACATAAGCATAAAATTAAGACACAGAAATACTTCTACATTAAGCCGGGTAATATATTAATCCCTTAAAACTTGACCTCAAATCTTTCCTTGAAATTCCTAACTAAAATCGCATCCGAGAATATTAATGTAGTAAGAAACCACCAACGATTTACATTAAGGCACATCATGCATGATGGAATCAGGGACACAGGGCGTGGGGGTCGCACACTGTGAACTATTACTGGCATCTGGTTCCTATTTCAGGGGTACAACTGGAGTATCCCCCATTCGGATAATTATACTGGCATCTGATTAAGCCAGTGGTGTGGTA…
GN13	KY461297.1	Tibet	Gymnocypris namensis	Tang,Y,2018	ATAATTTTACAACAATGTGCTAATACATGTATGTATTATCACCAACTTATTATTTTAACCACAAAGCAAGTACTAAATTCTAAGACATACATAAGCATAAAATTAAGACACAGAAATACTTCTACATTAAGCCGGGTAATATATTAATCCCTTAAAACTTGACCTCAAATCTTTCCTTGAAATTCCTAACTAAAATCGCATCCGAGAATATTAATGTAGTAAGAAACCACCAACGATTTACATTAAGGCACATCATGCATGATGGAATCAGGGACACAGGGCGTGGGGGTCGCACACTGTGAACTATTACTGGCATCTGGTTCCTATTTCAGGGGTACAACTGGAGTATCCCCCATTCGGATAATTATACTGGCATCTGATTAAGCCAGTGGTGTGGTA…
GN14	KC558498.1	Tibet	Gymnocypris namensis	Qiao,H.,2014	ATAATTTTACAACAATGTGCTAATACATGTATGTATTATCACCAACTTATTATTTTAACCACAAAGCAAGTACTAAATTCTAAGACATACATAAGCATAAAATTAAGACACAGAAATACTTCTACATTAAGCCGGGTAATATATTAATCCCTTAAAACTTGACCTCAAATCTTTCCTTGAAATTCCTAACTAAAATCGCATCCGAGAATATTAATGTAGTAAGAAACCACCAACGATTTACATTAAGGCACATCATGCATGATGGAATCAGGGACACAGGGCGTGGGGGTCGCACACTGTGAACTATTACTGGCATCTGGTTCCTATTTCAGGGGTACAACTGGAGTATCCCCCATTCGGATAATTATACTGGCATCTGATTAAGCCAGTGGTGTGGTA…
GN15	MF685044.1	Tibet	Gymnocypris namensis	Liang,Y,2017	ATAATTTTACAACAATGTGCTAATACATGTATGTATTATCACCAACTTATTATTTTAACCACAAAGCAAGTACTAAATTCTAAGACATACATAAGCATAAAATTAAGACACAGAAATACTTCTACATTAAGCCGGGTAATATATTAATCCCTTAAAACTTGACCTCAAATCTTTCCTTGAAATTCCTAACTAAAATCGCATCCGAGAATATTAATGTAGTAAGAAACCACCAACGATTTACATTAAGGCACATCATGCATGATGGAATCAGGGACACAGGGCGTGGGGGTCGCACACTGTGAACTATTACTGGCATCTGGTTCCTATTTCAGGGGTACAACTGGAGTATCCCCCATTCGGATAATTATACTGGCATCTGATTAAGCCAGTGGTGTGGTA…
GN16	KY461251.1	Tibet	Gymnocypris namensis	Tang,Y,2018	ATAATTTTACAACAATGTGCTAATACATGTATGTATTATCACCAACTTATTATTTTAACCACAAAGCAAGTACTAAATTCTAAGACATACATAAGCATAAAATTAAGACACAGAAATACTTCTACATTAAGCCGGGTAATATATTAATCCCTTAAAACTTGACCTCAAATCTTTCCTTGAAATTCCTAACTAAAATCGCATCCGAGAATATTAATGTAGTAAGAAACCACCAACGATTTACATTAAGGCACATCATGCATGATGGAATCAGGGACACAGGGCGTGGGGGTCGCACACTGTGAACTATTACTGGCATCTGGTTCCTATTTCAGGGGTACAACTGGAGTATCCCCCATTCGGATAATTATACTGGCATCTGATTAAGCCAGTGGTGTGGTA…
GN17	KY461249.1	Tibet	Gymnocypris namensis	Tang,Y,2018	ATAATTTTACAACAATGTGCTAATACATGTATGTATTATCACCAACTTATTATTTTAACCACAAAGCAAGTACTAAATTCTAAGACATACATAAGCATAAAATTAAGACACAGAAATACTTCTACATTAAGCCGGGTAATATATTAATCCCTTAAAACTTGACCTCAAATCTTTCCTTGAAATTCCTAACTAAAATCGCATCCGAGAATATTAATGTAGTAAGAAACCACCAACGATTTACATTAAGGCACATCATGCATGATGGAATCAGGGACACAGGGCGTGGGGGTCGCACACTGTGAACTATTACTGGCATCTGGTTCCTATTTCAGGGGTACAACTGGAGTATCCCCCATTCGGATAATTATACTGGCATCTGATTAAGCCAGTGGTGTGGTA…
GN18	KY461250.1	Tibet	Gymnocypris namensis	Tang,Y,2018	ATAATTTTACAACAATGTGCTAATACATGTATGTATTATCACCAACTTATTATTTTAACCACAAAGCAAGTACTAAATTCTAAGACATACATAAGCATAAAATTAAGACACAGAAATACTTCTACATTAAGCCGGGTAATATATTAATCCCTTAAAACTTGACCTCAAATCTTTCCTTGAAATTCCTAACTAAAATCGCATCCGAGAATATTAATGTAGTAAGAAACCACCAACGATTTACATTAAGGCACATCATGCATGATGGAATCAGGGACACAGGGCGTGGGGGTCGCACACTGTGAACTATTACTGGCATCTGGTTCCTATTTCAGGGGTACAACTGGAGTATCCCCCATTCGGATAATTATACTGGCATCTGATTAAGCCAGTGGTGTGGTA…
GN19	MF685045.1	Tibet	Gymnocypris namensis	Liang,Y.,2017	ATAATTTTACAACAATGTGCTAATACATGTATGTATTATCACCAACTTATTATTTTAACCACAAAGCAAGTACTAAATTCTAAGACATACATAAGCATAAAATTAAGACACAGAAATACTTCTACATTAAGCCGGGTAATATATTAATCCCTTAAAACTTGACCTCAAATCTTTCCTTGAAATTCCTAACTAAAATCGCATCCGAGAATATTAATGTAGTAAGAAACCACCAACGATTTACATTAAGGCACATCATGCATGATGGAATCAGGGACACAGGGCGTGGGGGTCGCACACTGTGAACTATTACTGGCATCTGGTTCCTATTTCAGGGGTACAACTGGAGTATCCCCCATTCGGATAATTATACTGGCATCTGATTAAGCCAGTGGTGTGGTA…
GN20	MF685046.1	Tibet	Gymnocypris namensis	Liang,Y.,2017	ATAATTTTACAACAATGTGCTAATACATGTATGTATTATCACCAACTTATTATTTTAACCACAAAGCAAGTACTAAATTCTAAGACATACATAAGCATAAAATTAAGACACAGAAATACTTCTACATTAAGCCGGGTAATATATTAATCCCTTAAAACTTGACCTCAAATCTTTCCTTGAAATTCCTAACTAAAATCGCATCCGAGAATATTAATGTAGTAAGAAACCACCAACGATTTACATTAAGGCACATCATGCATGATGGAATCAGGGACACAGGGCGTGGGGGTCGCACACTGTGAACTATTACTGGCATCTGGTTCCTATTTCAGGGGTACAACTGGAGTATCCCCCATTCGGATAATTATACTGGCATCTGATTAAGCCAGTGGTGTGGTA…
GN21	MF685051.1	Tibet	Gymnocypris namensis	Liang,Y.,2017	ATAATTTTACAACAATGTGCTAATACATGTATGTATTATCACCAACTTATTATTTTAACCACAAAGCAAGTACTAAATTCTAAGACATACATAAGCATAAAATTAAGACACAGAAATACTTCTACATTAAGCCGGGTAATATATTAATCCCTTAAAACTTGACCTCAAATCTTTCCTTGAAATTCCTAACTAAAATTGCATCCGAGAATATTAATGTAGTAAGAAACCACCAACGATTTACATTAAGGCACATCATGCATGATGGAATCAGGGACACAGGGCGTGGGGGTCGCACACTGTGAACTATTACTGGCATCTGGTTCCTATTTCAGGGGTACAACTGGAGTATCCCCCATTCGGATAATTATACTGGCATCTGATTAAGCCAGTGGTGTGGTA…
GN22	MF685056.1	Tibet	Gymnocypris namensis	Liang,Y.,2017	ATAATTTTACAACAATGTGCTAATACATGTATGTATTATCACCAACTTATTATTTTAACCACAAAGCAAGTACTAAATTCTAAGACATACATAAGCATAAAATTAAGACACAGAAATACTTCTACATTAAGCCGGGTAATATATTAATCCCTTAAAACTTGACCTCAAATCTTTCCTTGAAATTCCTAACTAAAATCGCATCCGAGAATATTAATGTAGTAAGAAACCACCAACGATTTACATTAAGGCACATCATGCATGATGGAATCAGGGACACAGGGCGTGGGGGTCGCACACTGTGAACTATTACTGGCATCTGGTTCCTATTTCAGGGGTACAACTGGAGTATCCCCCATTCGGATAATTATACTGGCATCTGATTAAGCCAGTGGTGTGGTA…
GN23	MF685062.1	Tibet	Gymnocypris namensis	Liang,Y.,2017	ATAATTTTACAACAATGTGCTAATACATGTATGTATTATCACCAACTTATTATTTTAACCACAAAGCAAGTACTAAATTCTAAGACATACATAAGCATAAAATTAAGACACAGAAATACTTCTACATTAAGCCGGGTAATATATTAATCCCTTAAAACTTGACCTCAAATCTTTCCTTGAAATTCCTAACTAAAATCGCATCCGAGAATATTAATGTAGTAAGAAACCACCAACGATTTACATTAAGGCACATCATGCATGATGGAATCAGGGACACAGGGCGTGGGGGTCGCACACTGTGAACTATTACTGGCATCTGGTTCCTATTTCAGGGGTACAACTGGAGTATCCCCCATTCGGATAATTATACTGGCATCTGATTAAGCCAGTGGTGTGGTA…
GN24	MF685063.1	Tibet	Gymnocypris namensis	Liang,Y.,2017	ATAATTTTACAACAATGTGCTAATACATGTATGTATTATCACCAACTTATTATTTTAACCACAAAGCAAGTACTAAATTCTAAGACATACATAAGCATAAAGTTAAGACACAGAAATACTTCTACATTAAGCCGGGTAATATATTAATCCCTTAAAACTTGACCTCAAATCTTTCCTTGAAATTCCTAACTAAAATCGCATCCGAGAATATTAATGTAGTAAGAAACCACCAACGATTTACATTAAGGCACATCATGCATGATGGAATCAGGGACACAGGGCGTGGGGGTCGCACACTGTGAACTATTACTGGCATCTGGTTCCTATTTCAGGGGTACAACTGGAGTATCCCCCATTCGGATAATTATACTGGCATCTGATTAAGCCAGTGGTGTGGTA…
GN25	MF685103.1	Tibet	Gymnocypris namensis	Liang,Y.,2017	ATAATTTTACAACAATGTGCTAATACATGTATGTATTATCACCAACTTATTATTTTAACCACAAAGCAAGTACTAAATTCTAAGACATACATAAGCATAAAATTAAGACACAGAAATACTTCTACATTAAGCCGGGTAATATATTAATCCCTTAAAACTTGACCTCAAATCTTTCCTTGAAATTCCTAACTAAAATCGCATCCGAGAATATTAATGTAGTAAGAAACCACCAACGATTTACATTAAGGCACATCATGCATGATGGAATCAGGGACACAGGGCGTGGGGGTCGCACACTGTGAACTATTACTGGCATCTGGTTCCTATTTCAGGGGTACAACTGGAGTATCCCCCATTCGGATAATTATACTGGCATCTGATTAAGCCAGTGGTGTGGTA…
GN26	MF685137.1	Tibet	Gymnocypris namensis	Liang,Y.,2017	ATAATTTTACAACAATGTGCTAATACATGTATGTATTATCACCAACTTATTATTTTAACCACAAAGCAAGTACTAAATTCTAAGACATACATAAGCATAAAATTAAGACACAGAAATACTTCTACATTAAGCCGGGTAATACATTAATCCCTTAAAACTTGACCTCAAATCTTTCCTTGAAATTCCTAACTAAAATCGCATCCGAAAATATTAATGTAGTAAGAAACCACCAACGATTTACATTAAGGCACATCATGCATGATGGAATCAGGGACACAGGGCGTGGGGGTCGCACACTGTGAACTATTACTGGCATCTGGTTCCTATTTCAGGGGTACAACTGGAGTATCCCCCATTCGGATAATTATACTGGCATCTGATTAAGCCAGTGGTGTGGTA…
GN27	MF685086.1	Tibet	Gymnocypris namensis	Liang,Y.,2017	ATAATTTTACAACAATGTGCTAATACATGTATGTATTATCACCAACTTATTATTTTAACCACAAAGCAAGTACTAAATTCTAAGACATACATAAGCATAAAATTAAGACACAGAAATACTTCTACATTAAGCCGGGTAATATATTAATCCCTTAAAACTTGACCTCAAATCTTTCCTTGAAGTTCCTAACTAAAATCGCATCCGAGAATATTAATGTAGTAAGAAACCACCAACGATTTACATTAAGGCACATCATGCATGATGGAATCAGGGACACAGGGCGTGGGGGTCGCACACTGTGAACTATTACTGGCATCTGGTTCCTATTTCAGGGGCACAACTGGAGTATCCCCCATTCGGATAATTATACTGGCATCTGATTAAGCCAGTGGTGTGGTA…
GN28	MF685141.1	Tibet	Gymnocypris namensis	Liang,Y.,2017	ATAATTTTACAACAATGTGCTAATACATGTATGTATTATCACCAACTTATTATTTTAACCACAAAGCAAGTACTAAATTCTAAGACATACATAAGCATAAAATTAAGACACAGAAATACTTCTACATTAAGCCGGGTAATATATTAATCCCTTAAAACTTGACCTCAAATCTTTCCTTGAAATTCCTAACTAAAATCGCATCCGAGAATATTAATGTAGTAAGAAACCACCAACGATTTACATTAAGGCACATCATGCATGATGGAATCAGGGACACAGGGCGTGGGGGTCGCACACTGTGAACTATTACTGGCATCTGGTTCCTATTTCAGGGGTACAGCTGGAGTATCCCCCATTCGGATAATTATACTGGCATCTGATTAAGCCAGTGGTGTGGTA…
GN29	NC021420.1	Tibet	Gymnocypris namensis	Liang,Y,2017	ATAATTTTACAACAATGTGCTAATACATGTATGTATTATCACCAACTTATTATTTTAACCACAAAGCAAGTACTAAATTCTAAGACATACATAAGCATAAAATTAAGACACAGAAATACTTCTACATTAAGCCGGGTAATATATTAATCCCTTAAAACTTGACCTCAAATCTTTCCTTGAAATTCCTAACTAAAATCGCATCCGAGAATATTAATGTAGTAAGAAACCACCAACGATTTACATTAAGGCACATCATGCATGATGGAATCAGGGACACAGGGCGTGGGGGTCGCACACTGTGAACTATTACTGGCATCTGGTTCCTATTTCAGGGGTACAACTGGAGTATCCCCCATTCGGATAATTATACTGGCATCTGATTAAGCCAGTGGTGTGGTA…
GN30	MK886389.1	Tibet	Gymnocypris namensis	Zhang,R.2020	ATAATTTTACAACAATGTGCTAATACATGTATGTATTATCACCAACTTATTATTTTAACCACAAAGCAAGTACTAAATTCTAAGACATACATAAGCATAAAATTAAGACACAGAAATACTTCTACATTAAGCCGGGTAATATATTAATCCCTTAAAACTTGACCTCAAATCTTTCCTTGAAATTCCTAACTAAAATCGCATCCGAGAATATTAATGTAGTAAGAAACCACCAACGATTTACATTAAGGCACATCATGCATGATGGAATCAGGGACACAGGGCGTGGGGGTCGCACACTGTGAACTATTACTGGCATCTGGTTCCTATTTCAGGGGTACAACTGGAGTATCCCCCATTCGGATAATTATACTGGCATCTGATTAAGCCAGTGGTGTGGTA…
GN31	MK886390.1	Tibet	Gymnocypris namensis	Zhang,R.2020	ATAATTTTACAACAATGTGCTAATACATGTATGTATTATCACCAACTTATTATTTTAACCACAAAGCAAGTACTAAATTCTAAGACATACATAAGCATAAAATTAAGACACAGAAATACTTCTACATTAAGCCGGGTAATATATTAATCCCTTAAAACTTGACCTCAAATCTTTCCTTGAAATTCCTAACTAAAATCGCATCCGAGAATATTAATGTAGTAAGAAACCACCAACGATTTACATTAAGGCACATCATGCATGATGGAATCAGGGACACAGGGCGTGGGGGTCGCACACTGTGAACTATTACTGGCATCTGGTTCCTATTTCAGGGGTACAACTGGAGTATCCCCCATTCGGATAATTATACTGGCATCTGATTAAGCCAGTGGTGTGGTA…
GN32	MK886391.1	Tibet	Gymnocypris namensis	Zhang,R.2020	ATAATTTTACAACAATGTGCTAATACATGTATGTATTATCACCAACTTATTATTTTAACCACAAAGCAAGTACTAAATTCTAAGACATACATAAGCATAAAATTAAGACACAGAAATACTTCTACATTAAGCCGGGTAATATATTAATCCCTTAAAACTTGACCTCAAATCTTTCCTTGAAATTCCTAACTAAAATCGCATCCGAGAATATTAATGTAGTAAGAAACCACCAACGATTTACATTAAGGCACATCATGCATGATGGAATCAGGGACACAGGGCGTGGGGGTCGCACACTGTGAACTATTACTGGCATCTGGTTCCTATTTCAGGGGTACAACTGGAGTATCCCCCATTCGGATAATTATACTGGCATCTGATTAAGCCAGTGGTGTGGTA…
GN33	MK886392.1	Tibet	Gymnocypris namensis	Zhang,R.2020	ATAATTTTACAACAATGTGCTAATACATGTATGTATTATCACCAACTTATTATTTTAACCACAAAGCAAGTACTAAATTCTAAGACATACATAAGCATAAAATTAAGACACAGAAATACTTCTACATTAAGCCGGGTAATATATTAATCCCTTAAAACTTGACCTCAAATCTTTCCTTGAAATTCCTAACTAAAATCGCATCCGAGAATATTAATGTAGTAAGAAACCACCAACGATTTACATTAAGGCACATCATGCATGATGGAATCAGGGACACAGGGCGTGGGGGTCGCACACTGTGAACTATTACTGGCATCTGGTTCCTATTTCAGGGGTACAACTGGAGTATCCCCCATTCGGATAATTATACTGGCATCTGATTAAGCCAGTGGTGTGGTA…
GN34	MK886393.1	Tibet	Gymnocypris namensis	Zhang,R.2020	ATAATTTTACAACAATGTGCTAATACATGTATGTATTATCACCAACTTATTATTTTAACCACAAAGCAAGTACTAAATTCTAAGACATACATAAGCATAAAATTAAGACACAGAAATACTTCTACATTAAGCCGGGTAATATATTAATCCCTTAAAACTTGACCTCAAATCTTTCCTTGAAATTCCTAACTAAAATCGCATCCGAGAATATTAATGTAGTAAGAAACCACCAACGATTTACATTAAGGCACATCATGCATGATGGAATCAGGGACACAGGGCGTGGGGGTCGCACACTGTGAACTATTACTGGCATCTGGTTCCTATTTCAGGGGTACAACTGGAGTATCCCCCATTCGGATAATTATACTGGCATCTGATTAAGCCAGTGGTGTGGTA…
GN35	MK886394.1	Tibet	Gymnocypris namensis	Zhang,R.2020	ATAATTTTACAACAATGTGCTAATACATGTATGTATTATCACCAACTTATTATTTTAACCACAAAGCAAGTACTAAATTCTAAGACATACATAAGCATAAAATTAAGACACAGAAATACTTCTACATTAAGCCGGGTAATATATTAATCCCTTAAAACTTGACCTCAAATCTTTCCTTGAAATTCCTAACTAAAATCGCATCCGAGAATATTAATGTAGTAAGAAACCACCAACGATTTACATTAAGGCACATCATGCATGATGGAATCAGGGACACAGGGCGTGGGGGTCGCACACTGTGAACTATTACTGGCATCTGGTTCCTATTTCAGGGGTACAACTGGAGTATCCCCCATTCGGATAATTATACTGGCATCTGATTAAGCCAGTGGTGTGGTA…
GN36	MK886395.1	Tibet	Gymnocypris namensis	Zhang,R.2020	ATAATTTTACAACAATGTGCTAATACATGTATGTATTATCACCAACTTATTATTTTAACCACAAAGCAAGTACTAAATTCTAAGACATACATAAGCATAAAATTAAGACACAGAAATACTTCTACATTAAGCCGGGTAATATATTAATCCCTTAAAACTTGACCTCAAATCTTTCCTTGAAATTCCTAACTAAAATTGCATCCGAGAATATTAATGTAGTAAGAAACCACCAACGATTTACATTAAGGCACATCATGCATGATGGAATCAGGGACACAGGGCGTGGGGGTCGCACACTGTGAACTATTACTGGCATCTGGTTCCTATTTCAGGGGTACAACTGGAGTATCCCCCATTCGGATAATTATACTGGCATCTGATTAAGCCAGTGGTGTGGTA…
GN37	MK886396.1	Tibet	Gymnocypris namensis	Zhang,R.2020	ATAATTTTACAACAATGTGCTAATACATGTATGTATTATCACCAACTTATTATTTTAACCACAAAGCAAGTACTAAATTCTAAGACATACATAAGCATAAAATTAAGACACAGAAATACTTCTACATTAAGCCGGGTAATATATTAATCCCTTAAAACTTGACCTCAAATCTTTCCTTGAAATTCCTAACTAAAATCGCATCCGAGAATATTAATGTAGTAAGAAACCACCAACGATTTACATTAAGGCACATCATGCATGATGGAATCAGGGACACAGGGCGTGGGGGTCGCACACTGTGAACTATTACTGGCATCTGGTTCCTATTTCAGGGGTACAACTGGAGTATCCCCCATTCGGATAATTATACTGGCATCTGATTAAGCCAGTGGTGTGGTA…
GN38	MK886397.1	Tibet	Gymnocypris namensis	Zhang,R.2020	ATAATTTTACAACAATGTGCTAATACATGTATGTATTATCACCAACTTATTATTTTAACCACAAAGCAAGTACTAAATTCTAAGACATACATAAGCATAAAATTAAGACACAGAAATACTTCTACATTAAGCCGGGTAATATATTAATCCCTTAAAACTTGACCTCAAATCTTTCCTTGAAATTCCTAACTAAAATTGCATCCGAGAATATTAATGTAGTAAGAAACCACCAACGATTTACATTAAGGCACATCATGCATGATGGAATCAGGGACACAGGGCGTGGGGGTCGCACACTGTGAACTATTACTGGCATCTGGTTCCTATTTCAGGGGTACAACTGGAGTATCCCCCATTCGGATAATTATACTGGCATCTGATTAAGCCAGTGGTGTGGTA…
GN39	MK886398.1	Tibet	Gymnocypris namensis	Zhang,R.2020	ATAATTTTACAACAATGTGCTAATACATGTATGTATTATCACCAACTTATTATTTTAACCACAAAGCAAGTACTAAATTCTAAGACATACATAAGCATAAAATTAAGACACAGAAATACTTCTACATTAAGCCGGGTAATATATTAATCCCTTAAAACTTGACCTCAAATCTTTCCTTGAAATTCCTAACTAAAATCGCATCCGAGAATATTAATGTAGTAAGAAACCACCAACGATTTACATTAAGGCACATCATGCATGATGGAATCAGGGACACAGGGCGTGGGGGTCGCACACTGTGAACTATTACTGGCATCTGGTTCCTATTTCAGGGGTACAACTGGAGTATCCCCCATTCGGATAATTATACTGGCATCTGATTAAGCCAGTGGTGTGGTA…
GD01	KY461265.1	Tibet	Gymnocypris dobula	Tang,Y.2018	ATAATTTTACAACAATGTGCTAATACATGTATGTATTATCACCAACTTATTATTTTAACCATAAAGCAAGTACTAAATTCTAAGACATACATAAGCATAAAATTAAGACACAGAAATACTTCTACATTAAGCCGGGTAATATATTAATCCCTTAAAACTTGACCTCAAATCTTTCCTTGAAATTCCTAACTAAAATCGTATTCGAGAATATTAATGTAGTAAGAAACCACCAACGATTTACATTAAGGCACATCATGCATGATGGAATCAGGGACACAGGGCGTGGGGGTCGCACACTGTGAACTATTACTGGCATCTGGTTCCTATTTCAGGGGTACAACTGGAGTATCCCCCATTCGGATAATTATACTGGCATCTGATTAAGCCAGTGGTGTGGTA…
GD02	KY461266.1	Tibet	Gymnocypris dobula	Tang,Y.2018	ATAATTTTACAACAATGTGCTAATACATGTATGTATTATCACCAACTTATTATTTTAACCATAAAGCAGGTACTAAATTCTAAGACATACATAAGCATAAAATTAAGACACAGAAATACTTCTACATTAAGCCGGGTAATATATTAATCCCTTAAAACTTGACCTCAAATCTTTCCTTGAAATTCCTAACTAAAATCGTATCCGAGAATATTAATGTAGTAAGAAACCACCAACGATTTACATTAAGGCACATCATGCATGATGGAATCAGGGACACAGGGCGTGGGGGTCGCACACTGTGAACTATTACTGGCATCTGGTTCCTATTTCAGGGGTACAACTGGAGTATCCCCCATTCGGATAATTATACTGGCATCTGATTAAGCCAGTGGTGTGGTA…
GD03	KY461273.1	Tibet	Gymnocypris dobula	Tang,Y.2018	ATAATTTTACAACAATGTGCTAATACATGTATGTATTATCACCAACTTATTATTTTAACCATAAAGCAAGTACTAAATTCTAAGACATACATAAGCATAAAATTAAGACACAGAAATACTTCTACATTAAGCCGGGTAATATATTAATCCCTTAAAACTTGACCTCAAATCTTTCCTTGAAATTCCTAACTAAAATCGTATCCGAGAATATTAATGTAGTAAGAAACCACCAACGATTTACATTAAGGCACATCATGCATGATGGAATCAGGGACACAGGGCGTGGGGGTCGCACACTGTGAACTATTACTGGCATCTGGTTCCTATTTCAGGGGTACAACTGGAGTATCCCCCATTCGGATAATTATACTGGCATCTGATTAAGCCAGTGGTGTGGTA…
GD04	MK886305.1	Qinghai	Gymnocypris dobula	Zhang,R.2020	ATAATTTTACAACAATGTGCTAATACATGTATGTATTATCACCAACTTATTATTTTAACCATAAAGCAAGTACTAAATTCTAAGACATACATAAGCATAAAATTAAGACACAGAAATACTTCTACATTAAGCCGGGTAATATATTAATCCCTTAAAACTTGACCTCAAATCTTTCCTTGAAATTCCTAACTAAAATCGTATTCGAGAATATTAATGTAGTAAGAAACCACCAACGATTTACATTAAGGCACATCATGCATGATGGAATCAGGGACACAGGGCGTGGGGGTCGCACACTGTGAACTATTACTGGCATCTGGTTCCTATTTCAGGGGTACAACTGGAGTATCCCCCATTCGGATAATTATACTGGCATCTGATTAAGCCAGTGGTGTGGTA…
GD05	MK886306.1	Qinghai	Gymnocypris dobula	Zhang,R.2020	ATAATTTTACAACAATGTGCTAATACATGTATGTATTATCACCAACTTATTATTTTAACCATAAAGCAGGTACTAAATTCTAAGACATACATAAGCATAAAATTAAGACACAGAAATACTTCTACATTAAGCCGGGTAATATATTAATCCCTTAAAACTTGACCTCAAATCTTTCCTTGAAATTCCTAACTAAAATCGTATCCGAGAATATTAATGTAGTAAGAAACCACCAACGATTTACATTAAGGCACATCATGCATGATGGAATCAGGGACACAGGGCGTGGGGGTCGCACACTGTGAACTATTACTGGCATCTGGTTCCTATTTCAGGGGTACAACTGGAGTATCCCCCATTCGGATAATTATACTGGCATCTGATTAAGCCAGTGGTGTGGTA…
GD06	MK886307.1	Qinghai	Gymnocypris dobula	Zhang,R.2020	ATAATTTTACAACAATGTGCTAATACATGTATGTATTATCACCAACTTATTATTTTAACCACAAAGCAAGTACTAAATTCTAAGACATACATAAGCATAAAATTAAGACACAGAAATACTTCTACATTAAGCCGGGTAATATATTAATCCCTTAAAACTTGACCTCAAATCTTTCCTTGAAATTCCTAACTAAAATCGCATCCGAGAATATTAATGTAGTAAGAAACCACCAATAATTTACATTAAGGCACATCATGCATGATGGAATCAGGGACACAGGGCGTGGGGGTCGCACACTGTGAACTATTACTGGCATCTGGTTCCTATTTCAGGGGTACAACTGGAGTATCCCCCATTCGGATAATTATACTGGCATCTGATTAAGCCAGTGGTGTGGTA…
GD07	MK886308.1	Qinghai	Gymnocypris dobula	Zhang,R.2020	ATAATTTTACAACAATGTGCTAATACATGTATGTATTATCACCAACTTATTATTTTAACCATAAAGCAAGTACTAAATTCTAAGACATACATAAGCATAAAATTAAGACACAGAAATACTTCTACATTAAGCCGGGTAATATATTAATCCCTTAAAACTTGACCTCAAATCTTTCCTTGAAATTCCTAACTAAAATCGTATCCGAGAATATTAATGTAGTAAGAAACCACCAACGATTTACATTAAGGCACATCATGCATGATGGAATCAGGGACACAGGGCGTGGGGGTCGCACACTGTGAACTATTACTGGCATCTGGTTCCTATTTCAGGGGTACAACTGGAGTATCCCCCATTCGGATAATTATACTGGCATCTGATTAAGCCAGTGGTGTGGTA…
GD08	MK886309.1	Qinghai	Gymnocypris dobula	Zhang,R.2020	ATAATTTTACAACAATGTGCTAATACATGTATGTATTATCACCAACTTATTATTTTAACCACAAAGCAAGTACTAAATTCTAAGACATACATAAGCATAAAATTAAGACACAGAAATACTTCTACATTAAGCCGGGTAATATATTAATCCCTTAAAACTTGACCTCAAATCTTTCCTTGAAATTCCTAACTAAAATCGCATCCGAGAATATTAATGTAGTAAGAAACCACCAATAATTTACATTAAGGCACATCATGCATGATGGAATCAGGGACACAGGGCGTGGGGGTCGCACACTGTGAACTATTACTGGCATCTGGTTCCTATTTCAGGGGTACAACTGGAGTATCCCCCATTCGGATAATTATACTGGCATCTGATTAAGCCAGTGGTGTGGTA…
GD09	MK886310.1	Qinghai	Gymnocypris dobula	Zhang,R.2020	ATAATTTTACAACAATGTGCTAATACATGTATGTATTATCACCAACTTATTATTTTAACCATAAAGCAAGTACTAAATTCTAAGACATACATAAGCATAAAATTAAGACACAGAAATACTTCTACATTAAGCCGGGTAATATATTAATCCCTTAAAACTTGACCTCAAATCTTTCCTTGAAATTCCTAACTAAAATCGTATCCGAGAATATTAATGTAGTAAGAAACCACCAACGATTTACATTAAGGCACATCATGCATGATGGAATCAGGGACACAGGGCGTGGGGGTCGCACACTGTGAACTATTACTGGCATCTGGTTCCTATTTCAGGGGTACAACTGGAGTATCCCCCATTCGGATAATTATACTGGCATCTGATTAAGCCAGTGGTGTGGTA…
GD10	MK886311.1	Qinghai	Gymnocypris dobula	Zhang,R.2020	ATAATTTTACAACAATGTGCTAGTACATGTATGTATTATCACCAACTTATTATTTTAACCATAAAGCAGGTACTAAATTCTAAGACATACATAAGCATAAAATTAAGACACAGAAATACTTCTACATTAAGCCGGGTAATATATTAATCCCTTAAAACTTGACCTCAAATCTTTCCTTGAAATTCCTAACTAAAATCGTATCCGAGAATATTAATGTAGTAAGAAACCACCAACGATTTACATTAAGGCACATCATGCATGATGGAATCAGGGACACAGGGCGTGGGGGTCGCACACTGTGAACTATTACTGGCATCTGGTTCCTATTTCAGGGGTACAACTGGAGTATCCCCCATTCGGATAATTATACTGGCATCTGATTAAGCCAGTGGTGTGGTA…
GD11	MK886312.1	Qinghai	Gymnocypris dobula	Zhang,R.2020	ATAATTTTACAACAATGTGCTAATACATGTATGTATTATCACCAACTTATTATTTTAACCATAAAGCAAGTACTAAATTCTAAGACATACATAAGCATAAAATTAAGACACAGAAATACTTCTACATTAAGCCGGGTAATATATTAATCCCTTAAAACTTGACCTCAAATCTTTCCTTGAAATTCCTAACTAAAATCGTATTCGAGAATATTAATGTAGTAAGAAACCACCAACGATTTACATTAAGGCACATCATGCATGATGGAATCAGGGACACAGGGCGTGGGGGTCGCACACTGTGAACTATTACTGGCATCTGGTTCCTATTTCAGGGGTACAACTGGAGTATCCCCCATTCGGATAATTATACTGGCATCTGATTAAGCCAGTGGTGTGGTA…
GD12	MK886313.1	Qinghai	Gymnocypris dobula	Zhang,R.2020	ATAATTTTACAACAATGTGCTAATACATGTATGTATTATCACCAACTTATTATTTTAACCACAAAGCAAGTACTAAATTCTAAGACATACATAAGCATAAAATTAAGACACAGAAATACTTCTACATTAAGCCGGGTAATATATTAATCCCTTAAAACTTGACCTCAAATCTTTCCTTGAAATTCCTAACTAAAATCGCATCCGAGAATATTAATGTAGTAAGAAACCACCAATAATTTACATTAAGGCACATCATGCATGATGGAATCAGGGACACAGGGCGTGGGGGTCGCACACTGTGAACTATTACTGGCATCTGGTTCCTATTTCAGGGGTACAACTGGAGTATCCCCCATTCGGATAATTATACTGGCATCTGATTAAGCCAGTGGTGTGGTA…
GD13	MK886314.1	Qinghai	Gymnocypris dobula	Zhang,R.2020	ATAATTTTACAACAATGTGCTAATACATGTATGTATTATCACCAACTTATTATTTTAACCATAAAGCAGGTACTAAATTCTAAGACATACATAAGCATAAAATTAAGACACAGAAATACTTCTACATTAAGCCGGGTAATATATTAATCCCTTAAAACTTGACCTCAAATCTTTCCTTGAAATTCCTAACTAAAATCGTATCCGAGAATATTAATGTAGTAAGAAACCACCAACGATTTACATTAAGGCACATCATGCATGATGGAATCAGGGACACAGGGCGTGGGGGTCGCACACTGTGAACTATTACTGGCATCTGGTTCCTATTTCAGGGGTACAACTGGAGTATCCCCCATTCGGATAATTATACTGGCATCTGATTAAGCCAGTGGTGTGGTA…
GD14	MK886315.1	Qinghai	Gymnocypris dobula	Zhang,R.2020	ATAATTTTACAACAATGTGCTAATACATGTATGTATTATCACCAACTTATTATTTTAACCACAAAGCAAGTACTAAATTCTAAGACATACATAAGCATAAAATTAAGACACAGAAATACTTCTACATTAAGCCGGGTAATATATTAATCCCTTAAAACTTGACCTCAAATCTTTCCTTGAAATTCCTAACTAAAATCGCATCCGAGAATATTAATGTAGTAAGAAACCACCAATAATTTACATTAAGGCACATCATGCATGATGGAATCAGGGACACAGGGCGTGGGGGTCGCACACTGTGAACTATTACTGGCATCTGGTTCCTATTTCAGGGGTACAACTGGAGTATCCCCCATTCGGATAATTATACTGGCATCTGATTAAGCCAGTGGTGTGGTA…
GD15	MK886316.1	Qinghai	Gymnocypris dobula	Zhang,R.2020	ATAATTTTACAACAATGTGCTAATACATGTATGTATTATCACCAACTTATTATTTTAACCACAAAGCAAGTACTAAATTCTAAGACATACATAAGCATAAAATTAAGACACAGAAATACTTCTACATTAAGCCGGGTAATATATTAATCCCTTAAAACTTGACCTCAAATCTTTCCTTGAAATTCCTAACTAAAATCGCATCCGAGAATATTAATGTAGTAAGAAACCACCAATAATTTACATTAAGGCACATCATGCATGATGGAATCAGGGACACAGGGCGTGGGGGTCGCACACTGTGAACTATTACTGGCATCTGGTTCCTATTTCAGGGGTACAACTGGAGTATCCCCCATTCGGATAATTATACTGGCATCTGATTAAGCCAGTGGTGTGGTA…
GD16	MK886317.1	Qinghai	Gymnocypris dobula	Zhang,R.2020	ATAATTTTACAACAATGTGCTAATACATGTATGTATTATCACCAACTTATTATTTTAACCACAAAGCAAGTACTAAATTCTAAGACATACATAAGCATAAAATTAAGACACAGAAATACTTCTACATTAAGCCGGGTAATATATTAATCCCTTAAAACTTGACCTCAAATCTTTCCTTGAAATTCCTAACTAAAATCGCATCCGAGAATATTAATGTAGTAAGAAACCACCAATAATTTACATTAAGGCACATCATGCATGATGGAATCAGGGACACAGGGCGTGGGGGTCGCACACTGTGAACTATTACTGGCATCTGGTTCCTATTTCAGGGGTACAACTGGAGTATCCCCCATTCGGATAATTATACTGGCATCTGATTAAGCCAGTGGTGTGGTA…
GD17	MK886318.1	Qinghai	Gymnocypris dobula	Zhang,R.2020	ATAATTTTACAACAATGTGCTAATACATGTATGTATTATCACCAACTTATTATTTTAACCACAAAGCAAGTACTAAATTCTAAGACATACATAAGCATAAAATTAAGACACAGAAATACTTCTACATTAAGCCGGGTAATATATTAATCCCTTAAAACTTGACCTCAAATCTTTCCTTGAAATTCCTAACTAAAATCGCATCCGAGAATATTAATGTAGTAAGAAACCACCAATAATTTACATTAAGGCACATCATGCATGATGGAATCAGGGACACAGGGCGTGGGGGTCGCACACTGTGAACTATTACTGGCATCTGGTTCCTATTTCAGGGGTACAACTGGAGTATCCCCCATTCGGATAATTATACTGGCATCTGATTAAGCCAGTGGTGTGGTA…
GD18	MK886319.1	Qinghai	Gymnocypris dobula	Zhang,R.2020	ATAATTTTACAACAATGTGCTAATACATGTATGTATTATCACCAACTTATTATTTTAACCACAAAGCAAGTACTAAATTCTAAGACATACATAAGCATAAAATTAAGACACAGAAATACTTCTACATTAAGCCGGGTAATATATTAATCCCTTAAAACTTGACCTCAAATCTTTCCTTGAAATTCCTAACTAAAATCGCATCCGAGAATATTAATGTAGTAAGAAACCACCAATAATTTACATTAAGGCACATCATGCATGATGGAATCAGGGACACAGGGCGTGGGGGTCGCACACTGTGAACTATTACTGGCATCTGGTTCCTATTTCAGGGGTACAACTGGAGTATCCCCCATTCGGATAATTATACTGGCATCTGATTAAGCCAGTGGTGTGGTA…
GD19	MK886320.1	Qinghai	Gymnocypris dobula	Zhang,R.2020	ATAATTTTACAACAATGTGCTAATACATGTATGTATTATCACCAACTTATTATTTTAACCACAAAGCAAGTACTAAATTCTAAGACATACATAAGCATAAAATTAAGACACAGAAATACTTCTACATTAAGCCGGGTAATATATTAATCCCTTAAAACTTGACCTCAAATCTTTCCTTGAAATTCCTAACTAAAATCGCATCCGAGAATATTAATGTAGTAAGAAACCACCAATAATTTACATTAAGGCACATCATGCATGATGGAATCAGGGACACAGGGCGTGGGGGTCGCACACTGTGAACTATTACTGGCATCTGGTTCCTATTTCAGGGGTACAACTGGAGTATCCCCCATTCGGATAATTATACTGGCATCTGATTAAGCCAGTGGTGTGGTA…
GD20	MK886321.1	Qinghai	Gymnocypris dobula	Zhang,R.2020	ATAATTTTACAACAATGTGCTAATACATGTATGTATTATCACCAACTTATTATTTTAACCACAAAGCAAGTACTAAATTCTAAGACATACATAAGCATAAAATTAAGACACAGAAATACTTCTACATTAAGCCGGGTAATATATTAATCCCTTAAAACTTGACCTCAAATCTTTCCTTGAAATTCCTAACTAAAATCGCATCCGAGAATATTAATGTAGTAAGAAACCACCAATAATTTACATTAAGGCACATCATGCATGATGGAATCAGGGACACAGGGCGTGGGGGTCGCACACTGTGAACTATTACTGGCATCTGGTTCCTATTTCAGGGGTACAACTGGAGTATCCCCCATTCGGATAATTATACTGGCATCTGATTAAGCCAGTGGTGTGGTA…
GD21	MK886322.1	Qinghai	Gymnocypris dobula	Zhang,R.2020	ATAATTTTACAACAATGTGCTAATACATGTATGTATTATCACCAACTTATTATTTTAACCACAAAGCAAGTACTAAATTCTAAGACATACATAAGCATAAAATTAAGACACAGAAATACTTCTACATTAAGCCGGGTAATATATTAATCCCTTAAAACTTGACCTCAAATCTTTCCTTGAAATTCCTAACTAAAATCGCATCCGAGAATATTAATGTAGTAAGAAACCACCAATAATTTACATTAAGGCACATCATGCATGATGGAATCAGGGACACAGGGCGTGGGGGTCGCACACTGTGAACTATTACTGGCATCTGGTTCCTATTTCAGGGGTACAACTGGAGTATCCCCCATTCGGATAATTATACTGGCATCTGATTAAGCCAGTGGTGTGGTA…
GD22	MK886323.1	Qinghai	Gymnocypris dobula	Zhang,R.2020	ATAATTTTACAACAATGTGCTAGTACATGTATGTATTATCACCAACTTATTATTTTAACCATAAAGCAGGTACTAAATTCTAAGACATACATAAGCATAAAATTAAGACACAGAAATACTTCTACATTAAGCCGGGTAATATATTAATCCCTTAAAACTTGACCTCAAATCTTTCCTTGAAATTCCTAACTAAAATCGTATTCGAGAATATTAATGTAGTAAGAAACCACCAACGATTTACATTAAGGCACATCATGCATGATGGAATCAGGGACACAGGGCGTGGGGGTCGCACACTGTGAACTATTACTGGCATCTGGTTCCTATTTCAGGGGTACAACTGGAGTATCCCCCATTCGGATAATTATACTGGCATCTGATTAAGCCAGTGGTGTGGTA…
GD23	MK886324.1	Qinghai	Gymnocypris dobula	Zhang,R.2020	ATAATTTTACAACAATGTGCTAATACATGTATGTATTATCACCAACTTATTATTTTAACCACAAAGCAAGTACTAAATTCTAAGACATACATAAGCATAAAATTAAGACACAGAAATACTTCTACATTAAGCCGGGTAATATATTAATCCCTTAAAACTTGACCTCAAATCTTTCCTTGAAATTCCTAACTAAAATCGCATCCGAGAATATTAATGTAGTAAGAAACCACCAATAATTTACATTAAGGCACATCATGCATGATGGAATCAGGGACACAGGGCGTGGGGGTCGCACACTGTGAACTATTACTGGCATCTGGTTCCTATTTCAGGGGTACAACTGGAGTATCCCCCATTCGGATAATTATACTGGCATCTGATTAAGCCAGTGGTGTGGTA…
GPR01	MK886434.1	Qinghai	Gymnocypris przewalsk	Zhang,R, 2020	ATAATTTTACAATAATGTGCTAATACATGTATGTATTATCACCAACTTATTATTTTAACCATAAAGCAAGTACTAAATTTTAAGACATACATAAGCATAAAATTAAGACACAGAAATACTACTACATTAAGCCGGGTAATATATTAATCCCTTAAAGCTTGACCTCAAATCTTTCCTTGAAATATTTAGCCAAAATCGTATTAGAAAATATTAATGTAGTAAGAAACCACCAATAATTTACATTAAGGCACATCATGCATGATGGAATCAGGGACGCACGGCGTGGGGGTTGCACACTGTGAACTATTACTGGCATCTGGTTCCTATTTCAGGGGTACAATTGAAGTATCCCCCATTCGGATAATTATACTGGCATCTGATTAAGCCAGTGGTGTGGTA…
GPR02	AY850398.1	Qinghai	Gymnocypris przewalsk	Xie,Z.-Y, 2005	ATAATTTTACAACAATGTGCTAATACATGTATGTATTATCACCAACTTATTATTTTAACCACAAAGCAAGTACTAAATTCTAAGACATACATAAGCATAAAATTAAGACACAGAAATACTACTACATTAAGCCGGGTAATATATTAATCCCTTAAAACTTGACCTCAAATCTTTCCTTGAAATACTTAGCCAAAATCGTATTAGAAAATATTAATGTAGTAAGAAACCACCAATAATTTACATTAAGGCACATCATGCATGATGGAATCAGGGACGCACGGCGTGGGGGTTGCACACTGTGAACTATTACTGGCATCTGGTTCCTATTTCAGGGGTACAACTGAAGTATCCCCCATTCGGATAATTATACTGGCATCTGATTAAGCCAGTGGTGTGGTA…
GPR03	EU150135.1	Qinghai	Gymnocypris przewalsk	O Bryan D, 2010	ATAATTTTACAACAATGTGCTAATACATGTATGTATTATCACCAACTTATTATTTTAACCACAAAGCAAGTACTAAATTCTAAGACATACATAAGCATAAAATTAAGACACAGAAATACTACTACATTAAGCCGGGTAATATATTAATCCCTTAAAACTTGACCTCAAATCTTTCCTTGAAATACTTAGCCAAAATCGTATTAGAGAATATTAATGTAGTAAGAAACCACCAATAATTTACATTAAGGCACATCATGCATGATGGAATCAGGGACGCACGGCGTGGGGGTTGCACACTGTGAACTATTACTGGCATCTGGTTCCTATTTCAGGGGTACAACTGAAGTATCCCCCATTCGGATAATTATACTGGCATCTGATTAAGCTAGTGGTGTGGTA…
GPR04	EU150136.1	Qinghai	Gymnocypris przewalsk	O Bryan D, 2010	ATAATTTTACAACAATGTGCTAATACATGTATGTATTATCACCAACTTATTATTTTAACCACAAAGCAAGTACTAAATTCTAAGACATACATAAGCATAAAATTAAGACACAGAAATACTACTACATTAAGCCGGGTAATATATTAATCCCTTAAAACTTGACCTCAAATCTTTCCTTGAAATACCTAGCCAAAATCGTATTAGAAAATATTAATGTAGTAAGAAACCACCAATGATTTACATTAAGGCACATCATGCATGATGGAATCAGGGACGCACGGCGTGGGGGTTGCACACTGTGAACTATTACTGGCATCTGGTTCCTATTTCAGGGGTACAACTGAAGTATCCCCCATTCGGATAATTATACTGGCATCTGATTAAGCCAGTGGTGTGGTA…
GPR05	EU150138.1	Qinghai	Gymnocypris przewalsk	O Bryan D, 2010	ATAATTTTACAACAATGTGCTAATACATGTATGTATTATCACCAACTTATTATTTTAACCACAAAGCAAGTACTAAATTCTAAGACATACATAAGCATAAAATTAAGACACAGAAATACTACTACATTAAGCCGGGTAATATATTAATCCCTTAAAACTTGACCTCAAATCTTTCCTTGAAATACTTAGCTAAAATCGTATTAGAAAATATTAATGTAGTAAGAAACCACCAATAATTTACATTAAGGCACATCATGCATGATGGAATCAGGGACGCATGGCGTGGGGGTTGCACACTGTGAACTATTACTGGCATCTGGTTCCTATTTCAGGGGTACAATTGAAGTATCCCCCATTCGGATAATTATACTGGCATCTGATTAAGCTAGTGGTGTGGTA…
GPR06	EU150140.1	Qinghai	Gymnocypris przewalsk	O Bryan D, 2010	ATAATTTTACAACAATGTGCTAATACATGTATGTATTATCACCAACTTATTATTTTAACCACAAAGCAAGTACTAAATTCTAAGACATACATAAGCATAAAATTAAGACACAGAAATACTACTACATTAAGCCGGGTAATATATTAATCCCTTAAAACTTGACCTCAAATCTTTCCTTGAAATACTTAGCCAAAATCGTATTAGAAAATATTAATGTAGTAAGAAACCACCAATAATTTACATTAAGGCACATCATGCATGATGGAATCAGGGACGCACGGCGTGGGGGTTGCACACTGTGAACTATTACTGGCATCTGGTTCCTATTTCAGGGGTACAATTGAAGTATCCCCCATTCGGATAATTATACTGGCATCTGATTAAGCCAGTGGTGTGGTA…
GPR07	EU150142.1	Qinghai	Gymnocypris przewalsk	O Bryan D, 2010	ATAATTTTACAACAATGTGCTAATACATGTATGTATTATCACCAACTTATTATTTTAACCACAAAGCAAGTACTAAATTCTAAGACATACATAAGCATAAAATTAAGACACAGAAATACTACTACATTAAGCCGGGTAATATATTAATCCCTTAAAACTTGACCTCAAATCTTTCCTTGAAATACTTAGCCAAAATCGTATTAGAAAATATTAATGTAGTAAGAAACCACCAATAATTTACATTAAGGCACATCATGCATGATGGAATCAGGGACGCACGGCGTGGGGGTTGCACACTGTGAACTATTACTGGCATCTGGTTCCTATTTCAGGGGTACAACTGAAGTATCCCCCATTCGGATAACTATACTGGCATCTGATTAAGCCAGTGGTGTGGTA…
GPR08	EU150143.1	Qinghai	Gymnocypris przewalsk	O Bryan D, 2010	ATAATTTTACAACAATGTGCTAATACATGTATGTATTATCACCAACTTATTATTTTAACCACAAAGCAAGTACTAAATTCTAAGACATACATAAGCATAAAATTAAGACACAGAAATACTACTACATTAAGCCGGGTAATATATTAATCCCTTAAAACTTGACCTCAAATCTTTCCTTGAAATACTTAGCCAAAATCGTATTAGAAAATATTAATGTAGTAAGAAACCACCAATAATTTACATTAAGGCACATCATGCATGATGGAATCAGGGACGCACGGCGTGGGGGTTGCACACTGTGAACTATTACTGGCATCTGGTTCCTATTTCAGGGGTACAGCTGAAGTATCCCCCATTCGGATAATTATACTGGCATCTGATTAAGCCAGTGGTGTGGTA…
GPR09	EU150144.1	Qinghai	Gymnocypris przewalsk	O Bryan D, 2010	ATAATTTTACAACAATGTGCTAATACATGTATGTATTATCACCAACTTATTATTTTAACCACAAAGCAAGTACTAAATTCTAAGACATACATAAGCATAAGATTAAGACACAGAAATACTACTACATTAAGCCGGGTAATATATTAATCCCTTAAAACTTGACCTCAAATCTTTCCTTGAAATACTTAGCCAAAATCGTATTAGAAAATATTAATGTAGTAAGAAACCACCAATAATTTACATTAAGGCACATCATGCATGATGGAATCAGGGACGCACGGCGTGGGGGTTGCACACTGTGAACTATTACTGGCATCTGGTTCCTATTTCAGGGGTACAGCTGAAGTATCCCCCATTCGGATAACTATACTGGCATCTGATTAAGCCAGTGGTGTGGTA…
GPR10	EU150139.1	Qinghai	Gymnocypris przewalsk	O Bryan D, 2010	ATAATTTTACAACAATGTGCTAATACATGTATGTATTATCACCAACTTATTATTTTAACCATAAAGCAAGTACTAAATTTTAAGAGATACATAAGCATAAAATTAAGACACAGAAATACTACTACATTAAGCCGGGTAATATATTAATCCCTTAAAACTTGACCTCAAATCTTTCCTTGAAATATTTAGCCAAAATCGTATTAGAAAATATTAATGTAGTAAGAAACCACCAATAATTTACATTAAGGCACATCATGCATGATGGAATCAGGGACGCACGGCGTGGGGGTTGCACACTGTGAACTATTACTGGCATCTGGTTCCTATTTCAGGGGTACAATTGAAGTATCCCCCATTCGGATAATTATACTGGCATCTGATTAAGCCAGTGGTGTGGTA…
GPR11	EU150153.1	Qinghai	Gymnocypris przewalsk	O Bryan D, 2010	ATAATTTTACAATAATGTGCTAATACATGTATGTATTATCACCAACTTATTATTTTAACCATAAAGCAGGTACTAAATTTTAAGACATACATAAGCATAAAATTAAGACACAGAAATACTACTACATTAAGCCGGGTAATATATTAATCCCTTAAAACTTGACCTCAAATCTTTCCTTGAAATATTTAGCCAAAATCGTATTAGAAAATATTAATGTAGTAAGAAACCACCAATAATTTACATTAAGGCACATCATGCATGATGGAATCAGGGACACACGGCGTGGGGGTTGCACACTGTGAACTATTACTGGCATCTGGTTCCTATTTCAGGGGTACAACTGAAGTATCCCCCATTCGGATAATTATACTGGCATCTGATTAAGCCAGTGGTGTAGTA…
GPR12	EU150141.1	Qinghai	Gymnocypris przewalsk	O Bryan D, 2010	ATAATTTTACAACAATGTGCTAATACATGTATGTATTATCACCAACTTATTATTTTAACCATAAAGCAAGTACTAAATTTTAAGACATACATAAGCATAAAATTAAGACACAGAAATACTACTACATTAAGCCGGGTAATATATTAATCCCTTAAAGCTTGACCTCAAATCTTTCCTTGAAATATTTAGCCAAAATCGTATTAGAAAATATTAATGTAGTAAGAAACCACCAATAATTTACATTAAGGCACATCATGCATGATGGAATCAGGGACGCACGGCGTGGGGGTTGCACACTGTGAACTATTACTGGCATCTGGTTCCTATTTCAGGGGTACAATTGAAGTATCCCCCATTCGGATAATTATACTGGCATCTGATTAAGCCAGTGGTGTGGTA…
GPR13	EU150154.1	Qinghai	Gymnocypris przewalsk	O Bryan D, 2010	ATAATTTTACAACAATGTGCTAATACATGTATGTATTATCACCAACTTATTATTTTAACCATAAAGCAAGTACTAAATTTTAAGAGATACATAAGCATAAAATTAAGACACAGAAATACTACTACATTAAGCCGGGTAATATATTAATCCCTTAAAACTTGACCTCAAATCTTTCCTTGAAATATTTAGCCAAAATCGTATTAGAAAATATTAATGTAGTAAGAAACCACCAATAATTTACATTAAGGCACATCATGCATGATGGAATCAGGGACGCACGGCGTGGGGGTTGCACACTGTGAACTATTACTGGCATCTGGTTCCTATTTCAGGGGTACAACTGAAGTATCCCCCATTCGGATAATTATACTGGCATCTGATTAAGCCAGTGGTGTGGTA…
GPR14	EU150137.1	Qinghai	Gymnocypris przewalsk	O Bryan D, 2010	ATAATTTTACAATAATGTGCTAATACATGTATGTATTATCACCAACTTATTATTTTAACCATAAAGCAAGTACTAAATTTTAAGAGATACATAAGCATAAAATTAAGACACAGAAATACTACTACATTAAGCCGGGTAATATATTAATCCCTTAAAACTTGACCTCAAATCTTTCCTTGAAATATTTAGCCAAAATCGTATTAGAAAATATTAATGTAGTAAGAAACCACCAATAATTTACATTAAGGCACATCATGCATGATGGAATCAGGGACGCACGGCGTGGGGGTTGCACACTGTGAACTATTACTGGCATCTGGTTCCTATTTCAGGGGTACAACTGAAGTATCCCCCATTCGGATAATTATACTGGCATCTGATTAAGCCAGTGGTGTGGTA…
GPR15	EU150151.1	Qinghai	Gymnocypris przewalsk	O Bryan D, 2010	ATAATTTTACAATAATGTGCTAATACATGTATGTATTATCACCAACTTATTATTTTAACCATAAAGCAAGTACTAAATTTTAAGACATACATAAGCATAAAATTAAGACACAGAAATACTACTACATTAAGCCGGGTAATATATTAATCCCTTAAAGTTTGACCTCAAATCTTTCCTTGAAATATTTAGCCAAAATCGTATTAGAAAATATTAATGTAGTAAGAAACCACCAATAATTTACATTAAGGCACATCATGCATGATGGAATCAGGGACGCACGGCGTGGGGGTTGCACACTGTGAACTATTACTGGCATCTGGTTCCTATTTCAGGGGTACAATTGAAGTATCCCCCATTCGGATAATTATACTGGCATCTGATTAAGCCAGTGGTGTGGTA…
GPR16	EU150160.1	Qinghai	Gymnocypris przewalsk	O Bryan D, 2010	ATAATTTTACAATAATGTGCTAATACATGTATGTATTATCACCAACTTATTATTTTAACCATAAAGCAAGTACTAAATTTTAAGACATACATAAGCATAAAATTAAGACACAGAAATACTACTACATTAAGCCGGGTAATATATTAATCCCTTAAAACTTGACCTCAAATCTTTCCTTGAAATATTTAGCCAAAATTGTATTAGAAAATATTAATGTAGTAAGAAACCACCAATAATTTACATTAAGGCACATCATGCATGATGGAATCAGGGACGCACGGCGTGGGGGTTGCACACTGTGAACTATTACTGGCATCTGGTTCCTATTTCAGGGGTACAATTGAAGTATCCCCCATTCGGATAATTATACTGGCATCTGATTAAGCCAGTGGTGTGGTA…
GPR17	EU150145.1	Qinghai	Gymnocypris przewalsk	O Bryan D, 2010	ATAATTTTACAATAATGTGCTAATACATGTATGTATTATCACCAACTTATTATTTTAACCATAAAGCAGGTACTAAATTTTAAGACATACATAAGCATAAAATTAAGACACAGAAATACTACTACATTAAGCCGGGTAATATATTAATCCCTTAAAACTTGACCTCAAATCTTTCCTTGAAATATTTAGCCAAAATCGTATTAGAAAATATTAATGTAGTAAGAAACCACCAATAATTTACATTAAGGCACATCATGCATGATGGAATCAGGGACGCACGGCGTGGGGGTTGCACACTGTGAACTATTACTGGCATCTGGTTCCTATTTCAGGGGTACAACTGAAGTATCCCCCATTCGGATAATTATACTGGCATCTGATTAAGCCAGTGGTGTAGTA…
GPR18	EU150146.1	Qinghai	Gymnocypris przewalsk	O Bryan D, 2010	ATAATTTTACAACAATGTGCTAATACATGTATGTATTATCACCAACTTATTATTTTAACCACAAAGCAAGTACTAAATTCTAAGACATACATAAGCATAAAATTAAGACACAGAAATACTACTACATTAAGCCGGGTAATATATTAATCCCTTAAAACTTGACCTCAAATCTTTCCTTGAAATACTTAGCCAAAATCGTATTAAAAAATATTAATGTAGTAAGAAACCACCAATAATTTACATTAAGGCACATCATGCATGATGGAATCAGGGACGCACGGCGTGGGGGTTGCACACTGTGAACTATTACTGGCATCTGGTTCCTATTTCAGGGGTACAACTGAAGTATCCCCCATTCGGATAACTATACTGGCATCTGATTAAGCCAGTGGTGTGGTA…
GPR19	EU150147.1	Qinghai	Gymnocypris przewalsk	O Bryan D, 2010	ATAATTTTACAACAATGTGCTAATACATGTATGTATTATCACCAACTTATTATTTTAACCACAAAGCAAGTACTAAATTCTAAGACATACATAAGCATAAGATTAAGACACAGAAATACTACTACATTAAGCCGGGTAATATATTAATCCCTTAAAACTTGACCTCAAATCTTTCCTTGAAATACTTAGCCAAAATCGTATTAGAAAATATTAATGTAGTAAGAAACCACCAATAATTTACATTAAGGCACATCATGCATGATGGAATCAGGGACGCACGGCGTGGGGGTTGCACACTGTGAACTATTACTGGCATCTGGTTCCTATTTCAGGGGTACAGCTGAAGTATCCCCCATTCGGATAACTATACTGGCATCTGATTAAGCCAGTGGTGTGGTA…
GPR20	EU150148.1	Qinghai	Gymnocypris przewalsk	O Bryan D, 2010	ATAATTTTACAACAATGTGCTAATACATGTATGTATTATCACCAACTTATTATTTTAACCACAAAGCAAGTACTAAATTCTAAGACATACATAAGCATAAAATTAAGACACAGAAATACTACTACATTAAGCCGGGTAATATATTAATCCCTTAAAACTTGACCTCAAATCTTTCCTTGAAATACTTAGCCAAAATCGTATTAGAAAATATTAATGTAGTAAGAAACCACCAATAATTTACATTAAGGCACATCATGCATGATGGAATCAGGGACGCACGGCGTGGGGGTTGCACACTGTGAACTATTACTGGCATCTGGTTCCTATTTCAGGGGTACAACTGAAGTATCCCCCATTCGGATAATTATACTGGCATCTGATTAAGCCAGTGGTGTGGTA…
GPR21	EU150149.1	Qinghai	Gymnocypris przewalsk	O Bryan D, 2010	ATAATTTTACAACAATGTGCTAATACATGTATGTATTATCACCAACTTATTATTTTAACCACAAAGCAAGTACTAAATTCTAAGACATACATAAGCATAAAATTAAGACACAGAAATACTACTACATTAAGCCGGGTAATATATTAATCCCTTAAAACTTGACCTCAAATCTTTCCTTGAAATACCTAGCCAAAATCGTATTAGAAAATATTAATGTAGTAAGAAACCACCAATAATTTACATTAAGGCACATCATGCATGATGGAATCAGGGACGCACGGCGTGGGGGTTGCACACTGTGAACTATTACTGGCATCTGGTTCCTATTTCAGGGGTACAGCTGAAGTATCCCCCATTCGGATAACTATACTGGCATCTGATTAAGCCAGTGGTGTGGTA…
GPR22	EU150150.1	Qinghai	Gymnocypris przewalsk	O Bryan D, 2010	ATAATTTTACAACAATGTGCTAATACATGTATGTATTATCACCAACTTATTATTTTAACCACAAAGCAAGTACTAAATTCTAAGACATACATAAGCATAAAATTAAGACACAGAAATACTACTACATTAAGCCGGGTAATATATTAATCCCTTAAAACTTGACCTCAAATCTTTCCTTGAAATACTTAGCCAAAATCGTATTAGAAAATATTAATGTAGTAAGAAACCACCAATAATTTACATTAAGGCACATCATGCATGATGGAATCAGGGACGCACGGCGTGGGGGTTGCACACTGTGAACTATTACTGGCATCTGGTTCCTATTTCAGGGGTACAACTGAAGTATCCCCCATTCGGATAATTATACTGGCATCTGATTAAGCCAGTGGTGTGGTA…
GPR23	EU150152.1	Qinghai	Gymnocypris przewalsk	O Bryan D, 2010	ATAATTTTACAAAAATGTGCTAATACATGTATGTATTATCACCAACTTATTATTTTAACCACAAAGCAAGTACTAAATTCTAAGACATACATAAGCATAAAATTAAGACACAGAAATACTACTACATTAAGCCGGGTAATATATTAATCCCTTAAAACTTGACCTCAAATCTTTCCTTGAAATACTTAGCCAAAATCGTATTAGAAAATATTAATGTAGTAAGAAACCACCAATAATTTACATTAAGGCACATCATGCATGATGGAATCAGGGACGCACGGCGTGGGGGTTGCACACTGTGAACTATTACTGGCATCTGGTTCCTATTTCAGGGGTACAACTGAAGTATCCCCCATTCGGATAACTATACTGGCATCTGATTAAGCCAGTGGTGTGGTA…
GPR24	EU150155.1	Qinghai	Gymnocypris przewalsk	O Bryan D, 2010	ATAATTTTACAACAATGTGCTAATACATGTATGTATTATCACCAACTTATTATTTTAACCACAAAGCAAGTACTAAATTCTAAGACATACATAAGCATAAAATTAAGACACAGAAATACTACTACATTAAGCCGGGTAATATATTAATCCCTTAAAACTTGACCTCAAATCTTTCCTTGAAATACTTAGCCAAAATCGTATTAGAAAATATTAATGTAGTAAGAAACCACCAATAATTTACATTAAGGCACATCATGCATGATGGAATCAGGGACGCACGGCGTGGGGGTTGCACACTGTGAACTATTACTGGCATCTGGTTCCTATTTCAGGGGTACAACTGAAGTATCCCCCATTCGGATAACTATACTGGCATCTGATTAAGCCAGTGGTGTGGTA…
GPR25	EU150156.1	Qinghai	Gymnocypris przewalsk	O Bryan D, 2010	ATAATTTTACAACAATGTGCTAATACATGTATGTATTATCACCAACTTATTATTTTAACCACAAAGCAAGTACTAAATTCTAAGACATACATAAGCATAAAATTAAGACACAGAAATACTACTACATTAAGCCGGGTAATATATTAATCCCTTAAAACTTGACCTCAAATCTTTCCTTGAAATACTTAGCCAAAATCGTATTAGAGAATATTAATGTAGTAAGAAACCACCAATAATTTACATTAAGGCACATCATGCATGATGGAATCAGGGACGCACGGCGTGGGGGTTGCACACTGTGAACTATTACTGGCATCTGGTTCCTATTTCAGGGGTACAACTGAAGTATCCCCCATTCGGATAATTATACTGGCATCTGATTAAGCTAGTGGTGTGGTA…
GPR26	EU150157.1	Qinghai	Gymnocypris przewalsk	O Bryan D, 2010	ATAATTTTACAACAATGTGCTAATACATGTATGTATTATCACCAACTTATTATTTTAACCACAAAGCAAGTACTAAATTCTAAGACATACATAAGCATAAAATTAAGACACAGAAATACTACTACATTAAGCCGGGTAATATATTAATCCCTTAAAACTTGACCTCAAATCTTTCCTTGAAATACTTAGCCAAAATCGTATTAGAAAATATTAATGTAGTAAGAAACCACCAATGATTTACATTAAGGCACATCATGCATGATGGAATCAGGGACGCACGGCGTGGGGGTTGCACACTGTGAACTATTACTGGCATCTGGTTCCTATTTCAGGGGTACAACTGAAGTATCCCCCATTCGGATAATTATACTGGCATCTGATTAAGCCAGTGGTGTGGTA…
GPR27	EU150158.1	Qinghai	Gymnocypris przewalsk	O Bryan D, 2010	ATAATTTTACAACAATGTGCTAATACATGTATGTATTATCACCAACTTATTATTTTAACCACAAAGCAAGTACTAAATTCTAAGACATACATAAGCATAAAATTAAGACACAGAAATACTACTACATTAAGCCGGGTAATATATTAATCCCTTAAAACTTGACCTCAAATCTTTCCTTGAAATACTCAGCCAAAATCGTATTAGAAAATATTAATGTAGTAAGAAACCACCAATAATTTACATTAAGGCACATCATGCATGATGGAATCAGGGACGCACGGCGTGGGGGTTGCACACTGTGAACTATTACTGGCATCTGGTTCCTATTTCAGGGGTACAACTGAAGTATCCCCCATTCGGATAACTATACTGGCATCTGATTAAGCCAGTGGTGTGGTA…
GPR28	EU150159.1	Qinghai	Gymnocypris przewalsk	O Bryan D, 2010	ATAATTTTACAACAATGTGCTAATACATGTATGTATTATCACCAACTTATTATTTTAACCACAAAGCAAGTACTAAATTCTAAGACATACATAAGCATAAAATTAAGACACAGAAATACTACTACATTAAGCCGGGTAATATATTAATCCCTTAAAACTTGACCTCAAACCTTTCCTTGAAATACTTAGCCAAAATCGTATTAGAAAATATTAATGTAGTAAGAAACCACCAATAATTTACATTAAGGCACATCATGCATGATGGAATCAGGGACGCACGGCGTGGGGGTTGCACACTGTGAACTATTACTGGCATCTGGTTCCTATTTCAGGGGTACAACTGAAGTATCCCCCATTCGGATAATTATACTGGCATCTGATTAAGCCAGTGGTGTAGTA…
GPR29	EU150161.1	Qinghai	Gymnocypris przewalsk	O Bryan D, 2010	ATAATTTTACAACAATGTGCTAATACATGTATGTATTATCACCAACTTATTATTTTAACCACAAAGCAAGTACTAAATTCTAAGACATACATAAGCATAAGATTAAGACACAGAAATACTACTACATTAAGCCGGGTAATATATTAATCCCTTAAAACTTGACCTCAAATCTTTCCTTGAAATACTTAGCCAAAATCGTATTAGAAAATATTAATGTAGTAAGAAACCACCAATAATTTACATTAAGGCACATCATGCATGATGGAATCAGGGACGCACGGCGTGGGGGTTGCACACTGTGAACTATTACTGGCATCTGGTTCCTATTTCAGGGGTACAACTGAAGTATCCCCCATTCGGATAACTATACTGGCATCTGATTAAGCCAGTGGTGTGGTA…
GPR30	EU150162.1	Qinghai	Gymnocypris przewalsk	O Bryan D, 2010	ATAATTTTACAACAATGTGCTAATACATGTATGTATTATCACCAACTTATTATTTTAACCACAAAGCAAGTACTAAATTCTAAGACATACATAAGCATAAAATTAAGACACAGAAATACTACTACATTAAGCCGGGTAATATATTAATCCCTTAAAACTTGACCTCAAATCTTTCCTTGAAATACTTAGCCAAAATCGTATTAGAAAATATTAATGTAGTAAGAAACCACCAATAATTTACATTAAGGCACATCATGCATGATGGAATCAGGGACGCACGGCGTGGGGGTTGCACACTGTGAACTATTACTGGCATCTGGTTCCTATTTCAGGGGTACAGCTGAAGTATCCCCCATTCGGATAACTATACTGGCATCTGATTAAGCCAGTGGTGTGGTA…
GPR31	EU150163.1	Qinghai	Gymnocypris przewalsk	O Bryan D, 2010	ATAATTTTACAACAATGTGCTAATACATGTATGTATTATCACCAACTTATTATTTTAACCACAAAGCAAGTACTAAATTCTAAGACATACATAAGCATAAAATTAAGACACAGAAATACTACTACATTAAGCCGGGTAATATATTAATCCCTTAAAACTTGACCTCAAATCTTTCCTTGAAATACTTAGCCAAAATCGTATTAGAAAATATTAATGTAGTAAGAAACCACCAATAATTTACATTAAGGCACATCATGCATGATGGAATCAGGGACGCACGGCGTGGGGGTTGCACACTGTGAACTATTACTGGCATCTGGTTCCTATTTCAGGGGTACAACTGAAGTATTCCCCATTCGGATAACTATACTGGCATCTGATTAAGCCAGTGGTGTGGTA…
GPR32	EU150164.1	Qinghai	Gymnocypris przewalsk	O Bryan D, 2010	ATAATTTTACAACAATGTGCTAATACATGTATGTATTATCACCAACTTATTATTTTAACCACAAAGCAAGTACTAAATTCTAAGACATACATAAGCATAAAATTAAGACACAGAAATACTACTACATTAAGCCGGGTAATATATTAATCCCTTAAAACTTGACCTCAAATCTTTCCTTGAAATACTTAGCCAAAATCGTATTAGAAAATATTAATGTAGTAAGAAACCACCAATAATTTACATTAAGGCACATCATGCATGATGGAATCAGGGACGCACGGCGTGGGGGTTGCACACTGTGAACTATTACTGGCATCTGGTTCCTATTTCAGGGGTACAACTGAAGTATCCCCCATTCGGATAATTATACTGGCATCTGATTAAGCCAGTGGTGTGGTA…
GPR33	EU150165.1	Qinghai	Gymnocypris przewalsk	O Bryan D, 2010	ATAATTTTACAACAATGTGCTAATACATGTATGTATTATCACCAACTTATTATTTTAACCACAAAGCAAGTACTAAATTCTAAGACATACATAAGCATAAAATTAAGACACAGAAATACTACTACATTAAGCCGGGTAATATATTAATCCCTTAAAACTTGACCTCAAATCTTTCCTTGAAATACCTAGCCAAAATCGTATTAGAAAATATTAATGTAGTAAGAAACCACCAATAATTTACATTAAGGCACATCATGCATGATGGAATCAGGGACGCACGGCGTGGGGGTTGCACACTGTGAACTATTACTGGCATCTGGTTCCTATTTCAGGGGTACAACTGAAGTATCCCCCATTCGGATAACTATACTGGCATCTGATTAAGCCAGTGGTGTGGTA…
GPR34	EU150166.1	Qinghai	Gymnocypris przewalsk	O Bryan D, 2010	ATAATTTTACAACAATGTGCTAATACATGTATGTATTATCACCAACTTATTATTTTAACCACAAAGCAAGTACTAAATTCTAAGACATACATAAGCATAAAATTAAGACACAGAAATACTACTACATTAAGCCGGGTAATATATTAATCCCTTAAAACTTGACCTCAAATCTTTCCTTGAAATACTTAGCCAAAATCGTATTAGAAAATATTAATGTAGTAAGAAACCACCAATAATTTACATTAAGGCACATCATGCATGATGGAATCAGGGACGCACGGCGTGGGGGTTGCACACTGTGAACTATTACTGGCATCTGGTTCCTATTTCAGGGGTACAACTGAAGTATCCCCCATTCGGATAACTATACTGGCATCTGATTAAGCCAGTGGTGTGGTA…
GPR35	EU150167.1	Qinghai	Gymnocypris przewalsk	O Bryan D, 2010	ATAATTTTACAACAATGTGCTAATACATGTATGTATTATCACCAACTTATTATTTTAACCACAAAGCAAGTACTAAATTTTAAGACATACATAAGCATAAAATTAAGACACAGAAATACTACTACATTAAGCCGGGTAATATATTAATCCCTTAAAACTTGACCTCAAATCTTTCCTTGAAATACTTAGCCAAAATCGTATTAGAAAATATTAATGTAGTAAGAAACCACCAATAATTTACATTAAGGCACATCATGCATGATGGAATCAGGGACGCACGGCGTGGGGGTTGCACACTGTGAACTATTACTGGCATCTGGTTCCTATTTCAGGGGTACAACTGAAGTATTCCCCATTCGGATAACTATACTGGCATCTGATTAAGCCAGTGGTGTGGTA…
GPR36	EU150168.1	Qinghai	Gymnocypris przewalsk	O Bryan D, 2010	ATAATTTTACAACAATGTGCTAATACATGTATGTATTATCACCAACTTATTATTTTAACCACAAAGCAAGTACTAAATTCTAAGACATACATAAGCATAAAATTAAGACACAGAAATACTACTACATTAAGCCGGGTAATATATTAATCCCTTAAAACTTGACCTCAAATCTTTCCTTGAAATACTCAACCAAAATCGTATTAGAAAATATTAATGTAGTAAGAAACCACCAATAATTTACATTAAGGCACATCATGCATGATGGAATCAGGGACGCACGGCGTGGGGGTTGCACACTGTGAACTATTACTGGCATCTGGTTCCTATTTCAGGGGTACAACTGAAGTATCCCCCATTCGGATAACTATACTGGCATCTGATTAAGCCAGTGGTGTGGTA…
GPR37	EU150169.1	Qinghai	Gymnocypris przewalsk	O Bryan D, 2010	ATAATTTTACAACAATGTGCTAATACATGTATGTATTATCACCAACTTATTATTTTAACCACAAAGCAAGTACTAAATTCTAAGACATACATAAGCATAAAATTAAGACACAGAAATACTACTACATTAAGCCGGGTAATATATTAATCCCTTAAAACTTGACCTCAAATCTTTCCTTGAAATACTTAGCCAAAATCGTATTAGAAAATATTAATGTAGTAAGAAACCACCAATAATTTACATTAAGGCACATCATGCATGATGGAATCAGGGACGCACGGCGTGGGGGTTGCACACTGTGAACTATTACTGGCATCTGGTTCCTATTTCAGGGGTACAACTGAAGTACCCCCCATTCGGATAACTATACTGGCATCTGATTAAGCCAGTGGTGTGGTA…
GPR38	EU150170.1	Qinghai	Gymnocypris przewalsk	O Bryan D, 2010	ATAATTTTACAACAATGTGCTAATACATGTATGTATTATCACCAACTTATTATTTTAACCACAAAGCAAGTACTAAATTCTAAGACATACATAAGCATAAAATTAAGACACAGAAATACTACTACATTAAGCCGGGTAATATATTAATCCCTTAAAACTTGACCTCAAATCTTTCCTTGAAATACTTAGCCAAAATCGTATTAGAAAATATTAATGTAGTAAGAAACCACCAATAATTTACATTAAGGCACATCATGCATGATGGAATCAGGGACGCATGGCGTGGGGGTTGCACACTGTGAACTATTACTGGCATCTGGTTCCTATTTCAGGGGTACAATTGAAGTATCCCCCATTCGGATAATTATACTGGCATCTGATTAAGCTAGTGGTGTGGTA…
GPR39	EU150171.1	Qinghai	Gymnocypris przewalsk	O Bryan D, 2010	ATAATTTTACAACAATGTGCTAATACATGTATGTATTATCACCAACTTATTATTTTAACCACAAAGCAAGTACTAAATTCTAAGACATACATAAGCATAAAATTAAGACACAGAAATACTACTACATTAAGCCGGGTAATATATTAATCCCTTAAAACTTGACCTCAAATCTTTCCTTGAAATACCTAGCCAAAATCGTATTAGAAAATATTAATGTAGTAAGAAACCACCAATAATTTACATTAAGGCACATCATGCATGATGGAATCAGGGACGCACGGCGTGGGGGTTGCACACTGTGAACTATTACTGGCATCTGGTTCCTATTTCAGGGGTACAGCTGAAGTATCCCCCATTCGGATAACTATACTGGCATCTGATTAAGCCAGTGGTGTGGTA…
GPR40	EU150172.1	Qinghai	Gymnocypris przewalsk	O Bryan D, 2010	ATAATTTTACAATAATGTGCTAATACATGTATGTATTATCACCAACTTATTATTTTAACCATAAAGCAAGTACTAAATTTTAAGACATACATAAGCATAAAATTAAGACACAGAAATACTACTACATTAAGCCGGGTAATATATTAATCCCTTAAAGCTTGACCTCAAATCTTTCCTTGAAATATTTAGCCAAAATCGTATTAGAAAATATTAATGTAGTAAGAAACCACCAATAATTTACATTAAGGCACATCATGCATGATGGAATCAGGGACGCACGGCGTGGGGGTTGCACACTGTGAACTATTACTGGCATCTGGTTCCTATTTCAGGGGTACAATTGAAGTATCCCCCATTCGGATAATTATACTGGCATCTGATTAAGCCAGTGGTGTGGTA…
GPR41	EU150173.1	Qinghai	Gymnocypris przewalsk	O Bryan D, 2010	ATAATTTTACAACAATGTGCTAATACATGTATGTATTATCACCAACTTATTATTTTAACCACAAAGCAAGTACTAAATTCTAAGACATACATAAGCATAAAATTAAGACACAGAAATACTACTACATTAAGCCGGGTAATATATTAATCCCTTAAAACTTGACCTCAAATCTTTCCTTGAAATACTTAGCCAAAATCGTATTAGAAAATATTAATGTAGTAAGAAACCACCAATAATTTACATTAAGGCACATCATGCATGATGGAATCAGGGACGCACGGCGTGGGGGTTGCACACTGTGAACTATTACTGGCATCTGGTTCCTATTTCAGGGGTACAACTGAAGTATCCCCCATTCGGATAATTATACTGGCATCTGATTAAGCCAGTGGTGTGGTA…
GPR42	EU150174.1	Qinghai	Gymnocypris przewalsk	O Bryan D, 2010	ATAATTTTACAACAATGTGCTAATACATGTATGTATTATCACCAACTTATTATTTTAACCACAAAGCAAGTACTAAATTCTAAGACATACATAAGCATAAAATTAAGACACAGAAATACTACTACATTAAGCCGGGTAATATATTAATCCCTTAAAACTTGACCTCAAATCTTTCCTTGAAATACTTAGCCAAAATCGTATTAGAAAATATTAATGTAGTAAGAAACCACCAATAATTTACATTAAGGCACATCATGCATGATGGAATCAGGGACGCACGGCGTGGGGGTTGCACACTGTGAACTATTACTGGCATCTGGTTCCTATTTCAGGGGTACAGCTGAAGTATCCCCCATTCGGATAACTATACTGGCATCTGATTAAGCCAGTGGTGTGGTA…
GPR43	EU150175.1	Qinghai	Gymnocypris przewalsk	O Bryan D, 2010	ATAATTTTACAACAATGTGCTAATACATGTATGTATTATCACCAACTTATTATTTTAACCACAAAGCAAGTACTAAATTCTAAGACATACATAAGCATAAAATTAAGACACAGAAATACTACTACATTAAGCCGGGTAATATATTAATCCCTTAAAACTTGACCTCAAATCTTTCCTTGAAATACTTAGCCAAAATCGTATTAGAAAATATTAATGTAGTAAGAAACCACCAATGATTTACATTAAGGCACATCATGCATGATGGAATCAGGGACGCACGGCGTGGGGGTTGCACACTGTGAACTATTACTGGCATCTGGTTCCTATTTCAGGGGTACAACTGAAGTATCCCCCATTCGGATAATTATACTGGCATCTGATTAAGCCAGTGGTGTGGTA…
GPR44	EU150176.1	Qinghai	Gymnocypris przewalsk	O Bryan D, 2010	ATAATTTTACAACAATGTGCTAATACATGTATGTATTATCACCAACTTATTATTTTAACCACAAAGCAAGTACTAAATTCTAAGACATACATAAGCATAAAATTAAGACACAGAAATACTACTACATTAAGCCGGGTAATATATTAATCCCTTAAAACTTGACCTCAAATCTTTCCTTGAAATACTTAGCCAAAATCGTATTAGAAAATATTAATGTAGTAAGAAACCACCAATAATTTACATTAAGGCACATCATGCATGATGGAATCAGGGACGCACGGCGTGGGGGTTGCACACTGTGAACTATTACTGGCATCTGGTTCCTATTTCAGGGGTACAACTGAAGTATTCCCCATTCGGATAATTATACTGGCATCTGATTAAGCCAGTGGTGTGGTA…
GPR45	FJ534422.1	Qinghai	Gymnocypris przewalsk	Zhao K, 2009	ATAATTTTACAACAATGTGCTAATACATGTATGTATTATCACCAACTTATTATTTTAACCACAAAGCAAGTACTAAATTCTAAGACATACATAAGCATAAAATTAAGACACAGAAATACTACTACATTAAGCCGGGTAATATATTAATCCCTTAAAACTTGACCTCAAATCTTTCCTTGAAATACCTAGCCAAAATCGTATTAGGAAATATTAATGTAGTAAGAAACCACCAATAATTTACATTAAGGCACATCATGCATGATGGAATCAGGGACGCACGGCGTGGGGGTTGCACACTGTGAACTATTACTGGCATCTGGTTCCTATTTCAGGGGTACAGCTGAAGTATCCCCCATTCGGATAACTATACTGGCATCTGATTAAGCCAGTGGTGTGGTA…
GPR46	FJ534423.1	Qinghai	Gymnocypris przewalsk	Zhao K, 2009	ATAATTTTACAACAATGTGCTAATACATGTATGTATTATCACCAACTTATTATTTTAACCACAAAGCAAGTACTAAATTCTAAGACATACATAAGCATAAAATTAAGACACAGAAATACTACTACATTAAGCCGGGTAATATATTAATCCCTTAAAACTTGACCTCAAATCTTTCCTTGAAATACTTAGCCAAAATCGTATTAGAAAATATTAATGTAGTAAGAAACCACCAATAATTTACATTAAGGCACATCATGCATGATGGAATCAGGGACGCACGGCGTGGGGGTTGCACACTGTGAACTATTACTGGCATCTGGTTCCTATTTCAGGGGTACAACTGAAGTATCCCCCATTCGGATAACTATACTGGCATCTGATTAAGCCAGTGGTGTGGTA…
GPR47	FJ534424.1	Qinghai	Gymnocypris przewalsk	Zhao K, 2009	ATAATTTTACAACAATGTGCTAATACATGTATGTATTATCACCAACTTATTATTTTAACCACAAAGCAAGTACTAAATTCTAAGACATACATAAGCATAAGATTAAGACACAGAAATACTACTACATTAAGCCGGGTAATATATTAATCCCTTAAAACTTGACCTCAAATCTTTCCTTGAAATACTTAGCCAAAATCGTATTAGAAAATATTAATGTAGTAAGAAACCACCAATAATTTACATTAAGGCACATCATGCATGATGGAATCAGGGACGCACGGCGTGGGGGTTGCACACTGTGAACTATTACTGGCATCTGGTTCCTATTTCAGGGGTACAGCTGAAGTATCCCCCATTCGGATAACTATACTGGCATCTGATTAAGCCAGTGGTGTGGTA…
GPR48	FJ534425.1	Qinghai	Gymnocypris przewalsk	Zhao K, 2009	ATAATTTTACAACAATGTGCTAATACATGTATGTATTATCACCAACTTATTATTTTAACCACAAAGCAAGTACTAAATTCTAAGACATACATAAGCATAAAATTAAGACACAGAAATACTACTACATTAAGCCGGGTAATATATTAATCCCTTAAAACTTGACCTCAAATCTTTCCTTGAAATACTTAGCCAAAATCGTATTAGAAAATATTAATGTAGTAAGAAACCACCAATAATTTACATTAAGGCACATCATGCATGATGGAATCAGGGACGCACGGCGTGGGGGTTGCACACTGTGAACTATTACTGGCATCTGGTTCCTATTTCAGGGGTACAGCTGAAGTATCCCCCATTCGGATAACTATACTGGCATCTGATTAAGCCAGTGGTGTGGTA…
GPR49	FJ534426.1	Qinghai	Gymnocypris przewalsk	Zhao K, 2009	ATAATTTTACAACAATGTGCTAATACATGTATGTATTATCACCAACTTATTATTTTAACCACAAAGCAAGTACTAAATTCTAAGACATACATAAGCATAAAATTAAGACACAGAAATACTACTACATTAAGCCGGGTAATATATTAATCCCTTAAAACTTGACCTCAAATCTTTCCTTGAAATACTTAGCCAAAATCGTATTAGAAAATATTAATGTAGTAAGAAACCACCAATAATTTACATTAAGGCACATCATGCATGATGGAATCAGGGACGCACGGCGTGGGGGTTGCACACTGTGAACTATTACTGGCATCTGGTTCCTATTTCAGGGGTACAACTGAAGTATTCCCCATTCGGATAACTATACTGGCATCTGATTAAGCCAGTGGTGTGGTA…
GPR50	FJ534427.1	Qinghai	Gymnocypris przewalsk	Zhao K, 2009	ATAATTTTACAACAATGTGCTAATACATGTATGTATTATCACCAACTTATTATTTTAACCACAAAGCAAGTACTAAATTCTAAGACATACATAAGCATAAAATTAAGACACAGAAATACTACTACATTAAGCCGGGTAATATATTAATCCCTTAAAACTTGACCTCAAATCTTTCCTTGAAATACTCAGCCAAAATCGTATTAGAAAATATTAATGTAGTAAGAAACCACCAATAATTTACATTAAGGCACATCATGCATGATGGAATCAGGGACGCACGGCGTGGGGGTTGCACACTGTGAACTATTACTGGCATCTGGTTCCTATTTCAGGGGTACAACTGAAGTATCCCCCATTCGGATAACTATACTGGCATCTGATTAAGCCAGTGGTGTGGTA…
GPR51	FJ534428.1	Qinghai	Gymnocypris przewalsk	Zhao K, 2009	ATAATTTTACAACAATGTGCTAATACATGTATGTATTATCACCAACTTATTATTTTAACCACAAAGCAAGTACTAAATTCTAAGACATACATAAGCATAAAATTAAGACACAGAAATACTACTACATTAAGCCGGGTAATATATTAATCCCTTAAAACTTGACCTCAAATCTTTCCTTGAAATACTTAGCCAAAATCGTATTAGAAAATATTAATGTAGTAAGAAACCACCAATAATTTACATTAAGGCACATCATGCATGATGGAATCAGGGACGCACGGCGTGGGGGTTGCACACTGTGAACTATTACTGGCATCTGGTTCCTATTTCAGGGGTACAACTGAAGTACCCCCCATTCGGATAACTATACTGGCATCTGATTAAGCCAGTGGTGTGGTA…
GPR52	FJ534429.1	Qinghai	Gymnocypris przewalsk	Zhao K, 2009	ATAATTTTACAACAATGTGCTAATACATGTATGTATTATCACCAACTTATTATTTTAACCACAAAGCAAGTACTAAATTCTAAGACATACATAAGCATAAAATTAAGACACAGAAATACTACTACATTAAGCCGGGTAATATATTAATCCCTTAAAACTTGACCTCAAATCTTTCCTTGAAATACTTAGCCAAAATCGTATTAGAAAATATTAATGTAGTAAGAAACCACCAATAATTTACATTAAGGCACATCATGCATGATGGAATCAGGGACGCACGGCGTGGGGGTTGCACACTGTGAACTATTACTGGCATCTGGTTCCTATTTCAGGGGTACAACTGAAGTATCCCCCATTCGGATAATTATACTGGCATCTGATTAAGCCAGTGGTGTGGTA…
GPR53	FJ534430.1	Qinghai	Gymnocypris przewalsk	Zhao K, 2009	ATAATTTTACAACAATGTGCTAATACATGTATGTATTATCACCAACTTATTATTTTAACCACAAAGCAAGTACTAAATTCTAAGACATACATAAGCATAAAATTAAGACACAGAAATACTACTACATTAAGCCGGGTAATATATTAATCCCTTAAAACTTGACCTCAAATCTTTCCTTGAAATACTTAGCCAAAATCGTATTAGAAAATATTAATGTAGTAAGAAACCACCAATAATTTACATTAAGGCACATCATGCATGATGGAATCAGGGACGCACGGCGTGGGGGTTGCACACTGTGAACTATTACTGGCATCTGGTTCCTATTTCAGGGGTACAATTGAAGTATCCCCCATTCGGATAATTATACTGGCATCTGATTAAGCCAGTGGTGTGGTA…
GPR54	FJ534431.1	Qinghai	Gymnocypris przewalsk	Zhao K, 2009	ATAATTTTACAACAATGTGCTAATACATGTATGTATTATCACCAACTTATTATTTTAACCACAAAGCAAGTACTAAATTCTAAGACATACATAAGCATAAAATTAAGACACAGAAATACTACTACATTAAGCCGGGTAATATATTAATCCCTTAAAACTTGACCTCAAATCTTTCCTTGAAATACTTAGCCAAAATCGTATTAGAAAATATTAATGTAGTAAGAAACCACCAATAATTTACATTAAGGCACATCATGCATGATGGAATCAGGGACGCACGGCGTGGGGGTTGCACACTGTGAACTATTACTGGCATCTGGTTCCTATTTCAGGGGTACAACTGAAGTATCCCCCATTCGGATAACTATACTGGCATCTGATTAAGCCAGTGGTGTGGTA…
GPR55	FJ534432.1	Qinghai	Gymnocypris przewalsk	Zhao K, 2009	ATAATTTTACAACAATGTGCTAATACATGTATGTATTATCACCAACTTATTATTTTAACCACAAAGCAAGTACTAAATTCTAAGACATACATAAGCATAAAATTAAGACACAGAAATACTACTACATTAAGCCGGGTAATATATTAATCCCTTAAAACTTGACCTCAAATCTTTCCTTGAAATACTTAGCCAAAATCGTATTAGAAAATATTAATGTAGTAAGAAACCACCAATAATTTACATTAAGGCACATCATGCATGATGGAATCAGGGACGCACGGCGTGGGGGTTGCACACTGTGAACTATTACTGGCATCTGGTTCCTATTTCAGGGGTACAACTGAAGTATCCCCCATTCGGATAATTATACTGGCATCTGATTAAGCCAGTGGTGTGGTA…
GPR56	FJ534433.1	Qinghai	Gymnocypris przewalsk	Zhao K, 2009	ATAATTTTACAACAATGTGCTAATACATGTATGTATTATCACCAACTTATTATTTTAACCACAAAGCAAGTACTAAATTCTAAGACATACATAAGCATAAAATTAAGACACAGAAATACTACTACATTAAGCCGGGTAATATATTAATCCCTTAAAACTTGACCTCAAATCTTTCCTTGAAATACTTAGCCAAAATCGTATTAGAAAATATTAATGTAGTAAGAAACCACCAATAATTTACATTAAGGCACATCATGCATGATGGAATCAGGGACGCACGGCGTGGGGGTTGCACACTGTGAACTATTACTGGCATCTGGTTCCTATTTCAGGGGTACAACTGAAGTATCCCCCATTCGGATAACTATACTGGCATCTGATTAAGCCAGTGGTGTGGTA…
GPR57	FJ534434.1	Qinghai	Gymnocypris przewalsk	Zhao K, 2009	ATAATTTTACAACAATGTGCTAATACATGTATGTATTATCACCAACTTATTATTTTAACCACAAAGCAAGTACTAAATTCTAAGACATACATAAGCATAAAATTAAGACACAGAAATACTACTACATTAAGCCGGGTAATATATTAATCCCTTAAAACTTGACCTCAAATCTTTCCTTGAAATACTTAGCCAAAATCGTATTAGAAAATATTAATGTAGTAAGAAACCACCAATAATTTACATTAAGGCACATCATGCATGATGGAATCAGGGACGCACGGCGTGGGGGTTGCACACTGTGAACTATTACTGGCATCTGGTTCCTATTTCAGGGGTACAACTGAAGTATCCCCCATTCGGATAACTATACTGGCATCTGATTAAGCCAGTGGTGTGGTA…
GPR58	FJ534435.1	Qinghai	Gymnocypris przewalsk	Zhao K, 2009	ATAATTTTACAACAATGTGCTAATACATGTATGTATTATCACCAACTTATTATTTTAACCACAAAGCAAGTACTAAATTCTAAGACATACATAAGCATAAAATTAAGACACAGAAATACTACTACATTAAGCCGGGTAATATATTAATCCCTTAAAACTTGACCTCAAATCTTTCCTTGAAATACTTAGCCAAAATCGTATTAGAAAATATTAATGTAGTAAGAAACCACCAATAATTTACATTAAGGCACATCATGCATGATGGAATCAGGGACGCACGGCGTGGGGGTTGCACACTGTGAACTATTACTGGCATCTGGTTCCTATTTCAGGGGTACAACTGAAGTATCCCCCATTCGGATAACTATACTGGCATCTGATTAAGCCAGTGGTGTGGTA…
GPR59	FJ534436.1	Qinghai	Gymnocypris przewalsk	Zhao K, 2009	ATAATTTTACAACAATGTGCTAATACATGTATGTATTATCACCAACTTATTATTTTAACCACAAAGCAAGTACTAAATTCTAAGACATACATAAGCATAAAATTAAGACACAGAAATACTACTACATTAAGCCGGGTAATATATTAATCCCTTAAAACTTGACCTCAAATCTTTCCTTGAAATACTTAGCCAAAATCGTATTAGAAAATATTAATGTAGTAAGAAACCACCAATAATTTACATTAAGGCACATCATGCATGATGGAATCAGGGACGCACGGCGTGGGGGTTGCACACTGTGAACTATTACTGGCATCTGGTTCCTATTTCAGGGGTACAACTGAAGTATCCCCCATTCGGATAACTATACTGGCATCTGATTAAGCCAGTGGTGTGGTA…
GPR60	FJ601046.1	Qinghai	Gymnocypris przewalsk	Duan Z,2009	ATAATTTTACAACAATGTGCTAATACATGTATGTATTATCACCAACTTATTATTTTAACCACAAAGCAAGTACTAAATTCTAAGACATACATAAGCATAAAATTAAGACACAGAAATACTACTACATTAAGCCGGGTAATATATTAATCCCTTAAAACTTGACCTCAAATCTTTCCTTGAAATACTTAGCCAAAATCGTATTAGAAAATATTAATGTAGTAAGAAACCACCAATAATTTACATTAAGGCACATCATGCATGATGGAATCAGGGACGCACGGCGTGGGGGTTGCACACTGTGAACTATTACTGGCATCTGGTTCCTATTTCAGGGGTACAACTGAAGTATCCCCCATTCGGATAACTATACTGGCATCTGATTAAGCCAGTGGTGTGGTA…
GPR61	FJ601047.1	Qinghai	Gymnocypris przewalsk	Duan Z,2009	ATAATTTTACAACAATGTGCTAATACATGTATGTATTATCACCAACTTATTATTTTAACCACAAAGCAAGTACTAAATTCTAAGACATACATAAGCATAAAATTAAGACACAGAAATACTACTACATTAAGCCGGGTAATATATTAATCCCTTAAAACTTGACCTCAAATCTTTCCTTGAAATACTTAGCCAAAATCGTATTAGAAAATATTAATGTAGTAAGAAACCACCAATAATTTACATTAAGGCACATCATGCATGATGGAATCAGGGACGCACGGCGTGGGGGTTGCACACTGTGAACTATTACTGGCATCTGGTTCCTATTTCAGGGGTACAACTGAAGTACCCCCCATTCGGATAACTATACTGGCATCTGATTAAGCCAGTGGTGTGGTA…
GPR62	FJ601048.1	Qinghai	Gymnocypris przewalsk	Duan Z,2009	ATAATTTTACAACAATGTGCTAATACATGTATGTATTATCACCAACTTATTATTTTAACCACAAAGCAAGTACTAAATTCTAAGACATACATAAGCATAAAATTAAGACACAGAAATACTACTACATTAAGCCGGGTAATATATTAATCCCTTAAAACTTGACCTCAAATCTTTCCTTGAAATACTTAGCCAAAATCGTATTAGAAAATATTAATGTAGTAAGAAACCACCAATAATTTACATTAAGGCACATCATGCATGATGGAATCAGGGACGCACGGCGTGGGGGTTGCACACTGTGAACTATTACTGGCATCTGGTTCCTATTTCAGGGGTACAACTGAAGTATCCCCCATTCGGATAACTATACTGGCATCTGATTAAGCCAGTGGTGTGGTA…
GPR63	FJ601049.1	Qinghai	Gymnocypris przewalsk	Duan Z,2009	ATAATTTTACAACAATGTGCTAATACATGTATGTATTATCACCAACTTATTATTTTAACCACAAAGCAAGTACTAAATTCTAAGACATACATAAGCATAAAATTAAGACACAGAAATACTACTACATTAAGCCGGGTAATATATTAATCCCTTAAAACTTGACCTCAAATCTTTCCTTGAAATACTTAGCCAAAATCGTATTAGAAAATATTAATGTAGTAAGAAACCACCAATAATTTACATTAAGGCACATCATGCATGATGGAATCAGGGACGCACGGCGTGGGGGTTGCACACTGTGAACTATTACTGGCATCTGGTTCCTATTTCAGGGGTACAACTGAAGTATCCCCCATTCGGATAACTATACTGGCATCTGATTAAGCTAGTGGTGTGGTA…
GPR64	FJ601050.1	Qinghai	Gymnocypris przewalsk	Duan Z,2009	ATAATTTTACAACAATGTGCTAATACATGTATGTATTATCACCAACTTATTATTTTAACCACAAAGCAAGTACTAAATTCTAAGACATACATAAGCATAAAATTAAGACACAGAAATACTACTACATTAAGCCGGGTAATATATTAATCCCTTAAAACTTGACCTCAAACCTTTCCTTGAAATACTTAGCCAAAATCGTATTAGAAAATATTAATGTAGTAAGAAACCACCAATAATTTACATTAAGGCACATCATGCATGATGGAATCAGGGACGCACGGCGTGGGGGTTGCACACTGTGAACTATTACTGGCATCTGGTTCCTATTTCAGGGGTACAACTGAAGTATCCCCCATTCGGATAATTATACTGGCATCTGATTAAGCCAGTGGTGTAGTA…
GPR65	FJ601051.1	Qinghai	Gymnocypris przewalsk	Duan Z,2009	ATAATTTTACAACAATGTGCTAATACATGTATGTATTATCACCAACTTATTATTTTAACCACAAAGCAAGTACTAAATTCTAAGACATACATAAGCATAAAATTAAGACACAGAAATACTACTACATTAAGCCGGGTAATATATTAATCCCTTAAAACTTGACCTCAAATCTTTCCTTGAAATACTTAGCCAAAATCGTATTAGAAAATATTAATGTAGTAAGAAACCACCAATAATTTACATTAAGGCACATCATGCATGATGGAATCAGGGACGCACGGCGTGGGGGTTGCACACTGTGAACTATTACTGGCATCTGGTTCCTATTTCAGGGGTACAACTGAAGTATCCCCCATTCGGATAATTATACTGGCATCTGATTAAGCCAGTGGTGTGGTA…
GPR66	FJ601052.1	Qinghai	Gymnocypris przewalsk	Duan Z,2009	ATAATTTTACAACAATGTGCTAATACATGTATGTATTATCACCAACTTATTATTTTAACCACAAAGCAAGTACTAAATTCTAAGACATACATAAGCATAAAATTAAGACACAGAAATACTACTACATTAAGCCGGGTAATATATTAATCCCTTAAAACTTGACCTCAAATCTTTCCTTGAAATACTTAGCCAAAATCGTATTAGAAAATATTAATGTAGTAAGAAACCACCAATAATTTACATTAAGGCACATCATGCATGATGGAATCAGGGACGCACGGCGTGGGGGTTGCACACTGTGAACTATTACTGGCATCTGGTTCCTATTTCAGGGGTACAACTGAAGTATCCCCCATTCGGATAACTATACTGGCATCTGATTAAGCCAGTGGTGTGGTA…
GPR67	FJ601053.1	Qinghai	Gymnocypris przewalsk	Duan Z,2009	ATAATTTTACAACAATGTGCTAATACATGTATGTATTATCACCAACTTATTATTTTAACCACAAAGCAAGTACTAAATTCTAAGACATACATAAGCATAAAATTAAGACACAGAAATACTACTACATTAAGCCGGGTAATATATTAATCCCTTAAAACTTGACCTCAAATCTTTCCTTGAAATACTTAGCCAAAATCGTATTAGAAAATATTAATGTAGTAAGAAACCACCAATAATTTACATTAAGGCACATCATGCATGATGGAATCAGGGACGCACGGCGTGGGGGTTGCACACTGTGAACTATTACTGGCATCTGGTTCCTATTTCAGGGGTACAACTGAAGTATTCCCCATTCGGATAACTATACTGGCATCTGATTAAGCCAGTGGTGTGGTA…
GPR68	FJ601054.1	Qinghai	Gymnocypris przewalsk	Duan Z,2009	ATAATTTTACAACAATGTGCTAATACATGTATGTATTATCACCAACTTATTATTTTAACCACAAAGCAAGTACTAAATTCTAAGACATACATAAGCATAAAATTAAGACACAGAAATACTACTACATTAAGCCGGGTAATATATTAATCCCTTAAAACTTGACCTCAAATCTTTCCTTGAAATACTTAGCCAAAATCGTATTAGAAAATATTAATGTAGTAAGAAACCACCAATAATTTACATTAAGGCACATCATGCATGATGGAATCAGGGACGCACGGCGTGGGGGTTGCACACTGTGAACTATTACTGGCATCTGGTTCCTATTTCAGGGGTACAACTGAAGTATTCCCCATTCGGATAACTATACTGGCATCTGATTAAGCCAGTGGTGTGGTA…
GPR69	FJ601055.1	Qinghai	Gymnocypris przewalsk	Duan Z,2009	ATAATTTTACAACAATGTGCTAATACATGTATGTATTATCACCAACTTATTATTTTAACCACAAAGCAAGTACTAAATTCTAAGACATACATAAGCATAAAATTAAGACACAGAAATACTACTACATTAAGCCGGGTAATATATTAATCCCTTAAAACTTGACCTCAAATCTTTCCTTGAAATACTTAGCCAAAATCGTATTAGAAAATATTAATGTAGTAAGAAACCACCAATAATTTACATTAAGGCACATCATGCATGATGGAATCAGGGACGCACGGCGTGGGGGTTGCACACTGTGAACTATTACTGGCATCTGGTTCCTATTTCAGGGGTACAACTGAAGTATCCCCCATTCGGATAACTATACTGGCATCTGATTAAGCCAGTGGTGTGGTA…
GPR70	FJ601056.1	Qinghai	Gymnocypris przewalsk	Duan Z,2009	ATAATTTTACAACAATGTGCTAATACATGTATGTATTATCACCAACTTATTATTTTAACCACAAAGCAAGTACTAAATTCTAAGACATACATAAGCATAAAATTAAGACACAGAAATACTACTACATTAAGCCGGGTAATATATTAATCCCTTAAAACTTGACCTCAAATCTTTCCTTGAAATACTTAGCCAAAATCGTATTAGAAAATATTAATGTAGTAAGAAACCACCAATAATTTACATTAAGGCACATCATGCATGATGGAATCAGGGACGCACGGCGTGGGGGTTGCACACTGTGAACTATTACTGGCATCTGGTTCCTATTTCAGGGGTACAACTGAAGTATCCCCCATTCGGATAACTATACTGGCATCTGATTAAGCCAGTGGTGTGGTA…
GPR71	FJ601057.1	Qinghai	Gymnocypris przewalsk	Duan Z,2009	ATAATTTTACAACAATGTGCTAATACATGTATGTATTATCACCAACTTATTATTTTAACCACAAAGCAAGTACTAAATTCTAAGACATACATAAGCATAAAATTAAGACACAGAAATACTACTACATTAAGCCGGGTAATATATTAATCCCTTAAAACTTGACCTCAAATCTTTCCTTGAAATACTTAGCCAAAATCGTATTAGAAAATATTAATGTAGTAAGAAACCACCAATAATTTACATTAAGGCACATCATGCATGATGGAATCAGGGACGCACGGCGTGGGGGTTGCACACTGTGAACTATTACTGGCATCTGGTTCCTATTTCAGGGGTACAACTGAAGTATCCCCCATTCGGATAACTATACTGGCATCTGATTAAGCCAGTGGTGTGGTA…
GPR72	FJ601058.1	Qinghai	Gymnocypris przewalsk	Duan Z,2009	ATAATTTTACAACAATGTGCTAATACATGTATGTATTATCACCAACTTATTATTTTAACCACAAAGCAAGTACTAAATTCTAAGACATACATAAGCATAAAATTAAGACACAGAAATACTACTACATTAAGCCGGGTAATATATTAATCCCTTAAAACTTGACCTCAAATCTTTCCTTGAAATACTTAGCCAAAATCGTATTAGAAAATATTAATGTAGTAAGAAACCACCAATAATTTACATTAAGGCACATCATGCATGATGGAATCAGGGACGCACGGCGTGGGGGTTGCACACTGTGAACTATTACTGGCATCTGGTTCCTATTTCAGGGGTACAGCTGAAGTATCCCCCATTCGGATAACTATACTGGCATCTGATTAAGCCAGTGGTGTGGTA…
GPR73	FJ601059.1	Qinghai	Gymnocypris przewalsk	Duan Z,2009	ATAATTTTACAACAATGTGCTAATACATGTATGTATTATCACCAACTTATTATTTTAACCACAAAGCAAGTACTAAATTCTAAGACATACATAAGCATAAAATTAAGACACAGAAATACTACTACATTAAGCCGGGTAATATATTAATCCCTTAAAACTTGACCTCAAATCTTTCCTTGAAATACCTAGCCAAAATCGTATTAGGAAATATTAATGTAGTAAGAAACCACCAATAATTTACATTAAGGCACATCATGCATGATGGAATCAGGGACGCACGGCGTGGGGGTTGCACACTGTGAACTATTACTGGCATCTGGTTCCTATTTCAGGGGTACAGCTGAAGTATCCCCCATTCGGATAACTATACTGGCATCTGATTAAGCCAGTGGTGTGGTA…
GPR74	FJ601060.1	Qinghai	Gymnocypris przewalsk	Duan Z,2009	ATAATTTTACAACAATGTGCTAATACATGTATGTATTATCACCAACTTATTATTTTAACCACAAAGCAAGTACTAAATTCTAAGACATACATAAGCATAAGATTAAGACACAGAAATACTACTACATTAAGCCGGGTAATATATTAATCCCTTAAAACTTGACCTCAAATCTTTCCTTGAAATACTTAGCCAAAATCGTATTAGAAAATATTAATGTAGTAAGAAACCACCAATAATTTACATTAAGGCACATCATGCATGATGGAATCAGGGACGCACGGCGTGGGGGTTGCACACTGTGAACTATTACTGGCATCTGGTTCCTATTTCAGGGGTACAGCTGAAGTATCCCCCATTCGGATAACTATACTGGCATCTGATTAAGCCAGTGGTGTGGTA…
GPR75	FJ601061.1	Qinghai	Gymnocypris przewalsk	Duan Z,2009	ATAATTTTACAACAATGTGCTAATACATGTATGTATTATCACCAACTTATTATTTTAACCACAAAGCAAGTACTAAATTCTAAGACATACATAAGCATAAAATTAAGACACAGAAATACTACTACATTAAGCCGGGTAATATATTAATCCCTTAAAACTTGACCTCAAATCTTTCCTTGAAATACTTAGCCAAAATCGTATTAGAAAATATTAATGTAGTAAGAAACCACCAATAATTTACATTAAGGCACATCATGCATGATGGAATCAGGGACGCACGGCGTGGGGGTTGCACACTGTGAACTATTACTGGCATCTGGTTCCTATTTCAGGGGTACAGCTGAAGTATCCCCCATTCGGATAACTATACTGGCATCTGATTAAGCCAGTGGTGTGGTA…
GPR76	FJ601062.1	Qinghai	Gymnocypris przewalsk	Duan Z,2009	ATAATTTTACAACAATGTGCTAATACATGTATGTATTATCACCAACTTATTATTTTAACCACAAAGCAAGTACTAAATTCTAAGACATACATAAGCATAAAATTAAGACACAGAAATACTACTACATTAAGCCGGGTAATATATTAATCCCTTAAAACTTGACCTCAAATCTTTCCTTGAAATACTCAGCCAAAATCGTATTAGAAAATATTAATGTAGTAAGAAACCACCAATAATTTACATTAAGGCACATCATGCATGATGGAATCAGGGACGCACGGCGTGGGGGTTGCACACTGTGAACTATTACTGGCATCTGGTTCCTATTTCAGGGGTACAACTGAAGTATCCCCCATTCGGATAACTATACTGGCATCTGATTAAGCCAGTGGTGTGGTA…
GPR77	FJ601063.1	Qinghai	Gymnocypris przewalsk	Duan Z,2009	ATAATTTTACAACAATGTGCTAATACATGTATGTATTATCACCAACTTATTATTTTAACCACAAAGCAAGTACTAAATTCTAAGACATACATAAGCATAAAATTAAGACACAGAAATACTACTACATTAAGCCGGGTAATATATTAATCCCTTAAAACTTGACCTCAAATCTTTCCTTGAAATACTTAGCCAAAATCGTATTAGAAAATATTAATGTAGTAAGAAACCACCAATAATTTACATTAAGGCACATCATGCATGATGGAATCAGGGACGCACGGCGTGGGGGTTGCACACTGTGAACTATTACTGGCATCTGGTTCCTATTTCAGGGGTACAACTGAAGTATCCCCCATTCGGATAATTATACTGGCATCTGATTAAGCCAGTGGTGTGGTA…
GPR78	FJ601064.1	Qinghai	Gymnocypris przewalsk	Duan Z,2009	ATAATTTTACAACAATGTGCTAATACATGTATGTATTATCACCAACTTATTATTTTAACCACAAAGCAAGTACTAAATTCTAAGACATACATAAGCATAAAATTAAGACACAGAAATACTACTACATTAAGCCGGGTAATATATTAATCCCTTAAAACTTGACCTCAAATCTTTCCTTGAAATACTTAGCCAAAATCGTATTAGAAAATATTAATGTAGTAAGAAACCACCAATGATTTACATTAAGGCACATCATGCATGATGGAATCAGGGACGCACGGCGTGGGGGTTGCACACTGTGAACTATTACTGGCATCTGGTTCCTATTTCAGGGGTACAACTGAAGTATCCCCCATTCGGATAATTATACTGGCATCTGATTAAGCCAGTGGTGTGGTA…
GPR79	FJ601065.1	Qinghai	Gymnocypris przewalsk	Duan Z,2009	ATAATTTTACAACAATGTGCTAATACATGTATGTATTATCACCAACTTATTATTTTAACCACAAAGCAAGTACTAAATTCTAAGACATACATAAGCATAAAATTAAGACACAGAAATACTACTACATTAAGCCGGGTAATATATTAATCCCTTAAAACTTGACCTCAAATCTTTCCTTGAAATACTTAGCCAAAATCGTATTAGAAAATATTAATGTAGTAAGAAACCACCAATAATTTACATTAAGGCACATCATGCATGATGGAATCAGGGACGCACGGCGTGGGGGTTGCACACTGTGAACTATTACTGGCATCTGGTTCCTATTTCAGGGGTACAACTGAAGTATCCCCCATTCGGATAATTATACTGGCATCTGATTAAGCCAGTGGTGTGGTA…
GPR80	FJ601066.1	Qinghai	Gymnocypris przewalsk	Duan Z,2009	ATAATTTTACAACAATGTGCTAATACATGTATGTATTATCACCAACTTATTATTTTAACCACAAAGCAAGTACTAAATTCTAAGACATACATAAGCATAAAATTAAGACACAGAAATACTACTACATTAAGCCGGGTAATATATTAATCCCTTAAAACTTGACCTCAAATCTTTCCTTGAAATACTTAGCCAAAATCGTATTAGAAAATATTAATGTAGTAAGAAACCACCAATGATTTACATTAAGGCACATCATGCATGATGGAATCAGGGACGCACGGCGTGGGGGTTGCACACTGTGAACTATTACTGGCATCTGGTTCCTATTTCAGGGGTACAACTGAAGTATCCCCCATTCGGATAATTATACTGGCATCTGATTAAGCCAGTGGTGTGGTA…
GPR81	FJ601067.1	Qinghai	Gymnocypris przewalsk	Duan Z,2009	ATAATTTTACAACAATGTGCTAATACATGTATGTATTATCACCAACTTATTATTTTAACCACAAAGCAAGTACTAAATTCTAAGACATACATAAGCATAAAATTAAGACACAGAAATACTACTACATTAAGCCGGGTAATATATTAATCCCTTAAAACTTGACCTCAAATCTTTCCTTGAAATACTTAGCCAAAATCGTATTAGAAAATATTAATGTAGTAAGAAACCACCAATGATTTACATTAAGGCACATCATGCATGATGGAATCAGGGACGCACGGCGTGGGGGTTGCACACTGTGAACTATTACTGGCATCTGGTTCCTATTTCAGGGGTACAACTGAAGTATCCCCCATTCGGATAATTATACTGGCATCTGATTAAGCCAGTGGTGTGGTA…
GPR82	FJ601068.1	Qinghai	Gymnocypris przewalsk	Duan Z,2009	ATAATTTTACAACAATGTGCTAATACATGTATGTATTATCACCAACTTATTATTTTAACCACAAAGCAAGTACTAAATTCTAAGACATACATAAGCATAAAATTAAGACACAGAAATACTACTACATTAAGCCGGGTAATATATTAATCCCTTAAAACTTGACCTCAAATCTTTCCTTGAAATACTTAGCCAAAATCGTATTAGAAAATATTAATGTAGTAAGAAACCACCAATAATTTACATTAAGGCACATCATGCATGATGGAATCAGGGACGCACGGCGTGGGGGTTGCACACTGTGAACTATTACTGGCATCTGGTTCCTATTTCAGGGGTACAACTGAAGTATCCCCCATTCGGATAATTATACTGGCATCTGATTAAGCCAGTGGTGTGGTA…
GPR83	FJ601069.1	Qinghai	Gymnocypris przewalsk	Duan Z,2009	ATAATTTTACAACAATGTGCTAATACATGTATGTATTATCACCAACTTATTATTTTAACCACAAAGCAAGTACTAAATTCTAAGACATACATAAGCATAAAATTAAGACACAGAAATACTACTACATTAAGCCGGGTAATATATTAATCCCTTAAAACTTGACCTCAAATCTTTCCTTGAAATACTTAGCCAAAATCGTATTGGAAAATATTAATGTAGTAAGAAACCACCAATAATTTACATTAAGGCACATCATGCATGATGGAATCAGGGACGCACGGCGTGGGGGTTGCACACTGTGAACTATTACTGGCATCTGGTTCCTATTTCAGGGGTACAACTGAAGTATCCCCCATTCGGATAATTATACTGGCATCTGATTAAGCCAGTGGTGTGGTA…
GPR84	FJ601070.1	Qinghai	Gymnocypris przewalsk	Duan Z,2009	ATAATTTTACAACAATGTGCTAATACATGTATGTATTATCACCAACTTATTATTTTAACCACAAAGCAAGTACTAAATTCTAAGACATACATAAGCATAAAATTAAGACACAGAAATACTACTACATTAAGCCGGGTAATATATTAATCCCTTAAAACTTGACCTCAAATCTTTCCTTGAAATACTTAGCCAAAATCGTATTAGAAAATATTAATGTAGTAAGAAACCACCAATAATTTACATTAAGGCACATCATGCATGATGGAATCAGGGACGCACGGCGTGGGGGTTGCACACTGTGAACTATTACTGGCATCTGGTTCCTATTTCAGGGGTACAACTGAAGTATCCCCCATTCGGATAATTATACTGGCATCTGATTAAGCCAGTGGTGTGGTA…
GPR85	FJ601071.1	Qinghai	Gymnocypris przewalsk	Duan Z,2009	ATAATTTTACAACAATGTGCTAATACATGTATGTATTATCACCAACTTATTATTTTAACCACAAAGCAAGTACTAAATTCTAAGACATACATAAGCATAAAATTAAGACACAGAAATACTACTACATTAAGCCGGGTAATATATTAATCCCTTAAAACTTGACCTCAAATCTTTCCTTGAAATACTTAGCCAAAATCGTATTAGAAAATATTAATGTAGTAAGAAACCACCAATAATTTACATTAAGGCACATCATGCATGATGGAATCAGGGACGCACGGCGTGGGGGTTGCACACTGTGAACTATTACTGGCATCTGGTTCCTATTTCAGGGGTACAACTGAAGTATCCCCCATTCGGATAATTATACTGGCATCTGATTAAGCCAGTGGTGTGGTA…
GPR86	FJ601072.1	Qinghai	Gymnocypris przewalsk	Duan Z,2009	ATAATTTTACAACAATGTGCTAATACATGTATGTATTATCACCAACTTATTATTTTAACCACAAAGCAAGTACTAAATTCTAAGACATACATAAGCATAAAATTAAGACACAGAAATACTACTACATTAAGCCGGGTAATATATTAATCCCTTAAAACTTGACCTCAAATCTTTCCTTGAAATACTTAGCCAAAATCGTATTAGAAAATATTAATGTAGTAAGAAACCACCAATAATTTACATTAAGGCACATCATGCATGATGGAATCAGGGACGCACGGCGTGGGGGTTGCACACTGTGAACTATTACTGGCATCTGGTTCCTATTTCAGGGGTACAACTGAAGTATCCCCCATTCGGATAATTATACTGGCATCTGATTAAGCCAGTGGTGTGGTA…
GPR87	FJ601073.1	Qinghai	Gymnocypris przewalsk	Duan Z,2009	ATAATTTTACAACAATGTGCTAATACATGTATGTATTATCACCAACTTATTATTTTAACCACAAAGCAAGTACTAAATTCTAAGACATACATAAGCATAAAATTAAGACACAGAAATACTACTACATTAAGCCGGGTAATATATTAATCCCTTAAAACTTGACCTCAAATCTTTCCTTGAAATACTTAGCCAAAATCGTATTAGAAAATATTAATGTAGTAAGAAACCACCAATAATTTACATTAAGGCACATCATGCATGATGGAATCAGGGACGCACGGCGTGGGGGTTGCACACTGTGAACTATTACTGGCATCTGGTTCCTATTTCAGGGGTACAACTGAAGTATCCCCCATTCGGATAATTATACTGGCATCTGATTAAGCCAGTGGTGTGGTA…
GPR88	KJ610703.1	Qinghai	Gymnocypris przewalsk	Zhang,J.P, 2014	ATAATTTTACAACAATGTGCTAATACATGTATGTATTATCACCAACTTATTATTTTAACCACAAAGCAAGTACTAAATTCTAAGACATACATAAGCATAAAATTAAGACACAGAAATACTACTACATTAAGCCGGGTAATATATTAATCCCTTAAAACTTGACCTCAAATCTTTCCTTGAAATACCTAGCCAAAATCGTATTAGAAAATATTAATGTAGTAAGAAACCACCAATAATTTACATTAAGGCACATCATGCATGATGGAATCAGGGACGCACGGCGTGGGGGTTGCACACTGTGAACTATTACTGGCATCTGGTTCCTATTTCAGGGGTACAGCTGAAGTATCCCCCATTCGGATAACTATACTGGCATCTGATTAAGCCAGTGGTGTGGTA…
GPR89	KJ610704.1	Qinghai	Gymnocypris przewalsk	Zhang,J.P, 2014	ATAATTTTACAACAATGTGCTAATACATGTATGTATTATCACCAACTTATTATTTTAACCACAAAGCAAGTACTAAATTCTAAGACATACATAAGCATAAAATTAAGACACAGAAATACTACTACATTAAGCCGGGTAATATATTAATCCCTTAAAACTTGACCTCAAATCTTTCCTTGAAATACTTAGCCAAAATCGTATTAGAAAATATTAATGTAGTAAGAAACCACCAATGATTTACATTAAGGCACATCATGCATGATGGAATCAGGGACGCACGGCGTGGGGGTTGCACACTGTGAACTATTACTGGCATCTGGTTCCTATTTCAGGGGTACAACTGAAGTATCCCCCATTCGGATAATTATACTGGCATCTGATTAAGCCAGTGGTGTGGTA…
GPR90	KJ610705.1	Qinghai	Gymnocypris przewalsk	Zhang,J.P, 2014	ATAATTTTACAACAATGTGCTAATACATGTATGTATTATCACCAACTTATTATTTTAACCACAAAGCAAGTACTAAATTCTAAGACATACATAAGCATAAAATTAAGACACAGAAATACTACTACATTAAGCCGGGTAATATATTAATCCCTTAAAACTTGACCTCAAATCTTTCCTTGAAATACTTAGCCAAAATCGTATTAGAAAATATTAATGTAGTAAGAAACCACCAATAATTTACATTAAGGCACATCATGCATGATGGAATCAGGGACGCACGGCGTGGGGGTTGCACACTGTGAACTATTACTGGCATCTGGTTCCTATTTCAGGGGTACAACTGAAGTATCCCCCATTCGGATAACTATACTGGCATCTGATTAAGCCAGTGGTGTGGTA…
GPR91	KJ610706.1	Qinghai	Gymnocypris przewalsk	Zhang,J.P, 2014	ATAATTTTACAACAATGTGCTAATACATGTATGTATTATCACCAACTTATTATTTTAACCACAAAGCAAGTACTAAATTCTAAGACATACATAAGCATAAAATTAAGACACAGAAATACTACTACATTAAGCCGGGTAATATATTAATCCCTTAAAACTTGACCTCAAATCTTTCCTTGAAATACTTAGCCAAAATCGTATTAGAAAATATTAATGTAGTAAGAAACCACCAATGATTTACATTAAGGCACATCATGCATGATGGAATCAGGGACGCACGGCGTGGGGGTTGCACACTGTGAACTATTACTGGCATCTGGTTCCTATTTCAGGGGTACAACTGAAGTATCCCCCATTCGGATAATTATACTGGCATCTGATTAAGCCAGTGGTGTGGTA…
GPR92	KJ610707.1	Qinghai	Gymnocypris przewalsk	Zhang,J.P, 2014	ATAATTTTACAACAATGTGCTAATACATGTATGTATTATCACCAACTTATTATTTTAACCACAAAGCAAGTACTAAATTCTAAGACATACATAAGCATAAAATTAAGACACAGAAATACTACTACATTAAGCCGGGTAATATATTAATCCCTTAAAACTTGACCTCAAATCTTTCCTTGAAATACTTAGCCAAAATCGTATTAGAAAATATTAATGTAGTAAGAAACCACCAATAATTTACATTAAGGCACATCATGCATGATGGAATCAGGGACGCACGGCGTGGGGGTTGCACACTGTGAACTATTACTGGCATCTGGTTCCTATTTCAGGGGTACAACTGAAGTATTCCCCATTCGGATAACTATACTGGCATCTGATTAAGCCAGTGGTGTGGTA…
GPR93	KJ610708.1	Qinghai	Gymnocypris przewalsk	Zhang,J.P, 2014	ATAATTTTACAACAATGTGCTAATACATGTATGTATTATCACCAACTTATTATTTTAACCACAAAGCAAGTACTAAATTCTAAGACATACATAAGCATAAAATTAAGACACAGAAATACTACTACATTAAGCCGGGTAATATATTAATCCCTTAAAACTTGACCTCAAATCTTTCCTTGAAATACTTAGCCAAAATCGTATTAGAAAATATTAATGTAGTAAGAAACCACCAATAATTTACATTAAGGCACATCATGCATGATGGAATCAGGGACGCACGGCGTGGGGGTTGCACACTGTGAACTATTACTGGCATCTGGTTCCTATTTCAGGGGTACAACTGAAGTATTCCCCATTCGGATAACTATACTGGCATCTGATTAAGCCAGTGGTGTGGTA…
GPR94	KJ610709.1	Qinghai	Gymnocypris przewalsk	Zhang,J.P, 2014	ATAATTTTACAACAATGTGCTAATACATGTATGTATTATCACCAACTTATTATTTTAACCACAAAGCAAGTACTAAATTCTAAGACATACATAAGCATAAAATTAAGACACAGAAATACTACTACATTAAGCCGGGTAATATATTAATCCCTTAAAACTTGACCTCAAATCTTTCCTTGAAATACTTAGCCAAAATCGTATTAGAAAATATTAATGTAGTAAGAAACCACCAATAATTTACATTAAGGCACATCATGCATGATGGAATCAGGGACGCACGGCGTGGGGGTTGCACACTGTGAACTATTACTGGCATCTGGTTCCTATTTCAGGGGTACAGCTGAAGTATCCCCCATTCGGATAACTATACTGGCATCTGATTAAGCCAGTGGTGTGGTA…
GPR95	KJ610710.1	Qinghai	Gymnocypris przewalsk	Zhang,J.P, 2014	ATAATTTTACAACAATGTGCTAATACATGTATGTATTATCACCAACTTATTATTTTAACCACAAAGCAAGTACTAAATTCTAAGACATACATAAGCATAAAATTAAGACACAGAAATACTACTACATTAAGCCGGGTAATATATTAATCCCTTAAAACTTGACCTCAAATCTTTCCTTGAAATACCTAGCCAAAACCGTATTAGAAAATATTAATGTAGTAAGAAACCACCAATAATTTACATTAAGGCACATCATGCATGATGGAATCAGGGACGCACGGCGTGGGGGTTGCACACTGTGAACTATTACTGGCATCTGGTTCCTATTTCAGGGGTACAGCTGAAGTATCCCCCATTCGGATAACTATACTGGCATCTGATTAAGCCAGTGGTGTGGTA…
GPR96	KJ610711.1	Qinghai	Gymnocypris przewalsk	Zhang,J.P, 2014	ATAATTTTACAACAATGTGCTAATACATGTATGTATTATCACCAACTTATTATTTTAACCACAAAGCAAGTACTAAATTCTAAGACATACATAAGCATAAAATTAAGACACAGAAATACTACTACATTAAGCCGGGTAATATATTAATCCCTTAAAACTTGACCTCAAATCTTTCCTTGAAATACCTAGCCAAAATCGTATTAGAAAATATTAATGTAGTAAGAAACCGCCAATAATTTACATTAAGGCACATCATGCATGATGGAATCAGGGACGCACGGCGTGGGGGTTGCACACTGTGAACTATTACTGGCATCTGGTTCCTATTTCAGGGGTACAGCTGAAGTATCCCCCATTCGGATAACTATACTGGCATCTGATTAAGCCAGTGGTGTGGTA…
GPR97	KJ610712.1	Qinghai	Gymnocypris przewalsk	Zhang,J.P, 2014	ATAATTTTACAACAATGTGCTAATACATGTATGTATTATCACCAACTTATTATTTTAACCACAAAGCAAGTACTAAATTCTAAGACATACATAAGCATAAAATTAAGACACAGAAATACTACTACATTAAGCCGGGTAATATATTAATCCCTTAAAACTTGACCTCAAATCTTTCCTTGAAATACTTAGCCAAAATCGTATTAGAAAATATTAATGTAGTAAGAAACCACCAATAATTTACATTAAGGCACATCATGCATGATGGAATCAGGGACACACGGCGTGGGGGTTGCACACTGTGAACTATTACTGGCATCTGGTTCCTATTTCAGGGGTACAGCTGAAGTATCCCCCATTCGGATAACTATACTGGCATCTGATTAAGCCAGTGGTGTGGTA…
GPR98	KJ610713.1	Qinghai	Gymnocypris przewalsk	Zhang,J.P, 2014	ATAATTTTACAACAATGTGCTAATACATGTATGTATTATCACCAACTTATTATTTTAACCACAAAGCAAGTACTAAATTCTAAGACATACATAAGCGTAAAATTAAGACACAGAAATACTACTACATTAAGCCGGGTAATATATTAATCCCTTAAAACTTGACCTCAAATCTTTCCTTGAAATACTTAGCCAAAATCGTATTAGAAAATATTAATGTAGTAAGAAACCACCAATAATTTACATTAAGGCACATCATGCATGATGGAATCAGGGACGCACGGCGTGGGGGTTGCACACTGTGAACTATTACTGGCATCTGGTTCCTATTTCAGGGGTACAACTGAAGTATTCCCCATTCGGATAACTATACTGGCATCTGATTAAGCCAGTGGTGTGGTA…
GPR99	KJ610714.1	Qinghai	Gymnocypris przewalsk	Zhang,J.P, 2014	ATAATTTTACAACAATGTGCTAATACATGTATGTATTATCACCAACTTATTATTTTAACCACAAAGCAAGTACTAAATTCTAAGACATACATAAGCATAAAATTAAGACACGGAAATACTACCACATTAAGCCGGGTAATATATTAATCCCTTAAAACTTGACCTCAAATCTTTCCTTGAAATACTTAGCCAAAATCGTATTAGAAAATATTAATGTAGTAAGAAACCACCAATGATTTACATTAAGGCACATCATGCATGATGGAATCAGGGACGCACGGCGTGGGGGTTGCACACTGTGAACTATTACTGGCATCTGGTTCCTATTTCAGGGGTACAACTGAAGTATCCCCCATTCGGGTAATTATACTGGCATCTGATTAAGCCAGTGGTGTGGTA…
GPR100	KJ610715.1	Qinghai	Gymnocypris przewalsk	Zhang,J.P, 2014	ATAATTTTACAACAATGTGCTAATACATGTATGTATTATCACCAACTTATTATTTTAACCACAAAGCAAGTACTAAATTCTAAGACATACATAAGCATAAAATTAAGACACAGAAATACTACTACATTAAGCCGGGTAATATATTAATCCCTTAAAACTTGACCTCAAATCTTTCCTTGAAATACTTAGCCAAAATCGTATTAGAAAATATTAATGTAGTAAGAAACCACCAATAATTTACATTAAGGCACATCATGCATGATGGAATCAGGGACGCACGGCGTGGGGGTTGCACACTGTGAACTATTACTGGCATCTGGTTCCTATTTCGGGGGTACAGCTGAAGTATCCCCCATTCGGATAACTATACTGGCATCTGATTAAGCCAGTGGTGTGGTA…
GPR101	KJ610716.1	Qinghai	Gymnocypris przewalsk	Zhang,J.P, 2014	ATAATTTTACAACAATGTGCTAATACATGTATGTATTATCACCAACTTATTATTTTAACCACAAAGCAAGTACTAAATTCTAAGACATACATAAGCATAAAATTAAGACACAGAAATACTACTACATTAAGCCGGGTAATATATTAATCCCTTAAAACTTGACCTCAAATCTTTCCTTGAAATACTTAGCCAAAATCGTATTAGAAAATATTAATGTAGTAAGAAACCACCAATAATTTACATTAAGGCACATCATGCATGATGGAATCAGGGACGCACGGCGTGGGGGTTGCACACTGTGAACTATTACTGGCATCTGGTTCCTATTTCAGGGGTACAACTGAAGTATCCCCCATTCGGATAATTATACTGGCATCTGATTAAGCCAGTGGTGTGGTA…
GPR102	KJ610717.1	Qinghai	Gymnocypris przewalsk	Zhang,J.P, 2014	ATAATTTTACAACAATGTGCTAATACATGTATGTATTATCACCAACTTATTATTTTAACCACAAAGCAAGTACTAAATTCTAAGACATACATAAGCATAAAATTAAGACACAGAAATACTACTACATTAAGCCGGGTAATATATTAATCCCTTAAAACTTGACCTCAAATCTTTCCTTGAAATACTTAGCCAAAATCGTATTAGAAAATATTAATGTAGTAAGAAACCACCAATAATTTACATTAAGGCACATCATGCATGATGGAATCAGGGACGCACGGCGTGGGGGTTGCACACTGTGAACTATTACTGGCATCTGGTTCCTATTTCAGGGGTACAGCTGAAGTATCCCCCATTCGGATAACTATACTGGCATCTGATTAAGCCAGTGGTGTGGTA…
GPR103	KJ610718.1	Qinghai	Gymnocypris przewalsk	Zhang,J.P, 2014	ATAATTTTACAACAATGTGCTAATACATGTATGTATTATCACCAACTTATTATTTTAACCACAAAGCAAGTACTAAATTCTAAGACATACATAAGCATAAAATTAAGACACAGAAATACTACTACATTAAGCCGGGTAATATATTAATCCCTTAAAACTTGACCTCAAATCTTTCCTTGAAATACTTAGCCAAAATCGTATTAGAAAATATTAATGTAGTAAGAAACCACCAATAATTTACATTAAGGCACATCATGCATGATGGAATCAGGGACGCACGGCGTGGGGGTTGCACACTGTGAACTATTACTGGCATCTGGTTCCTATTTCAGGGGTACAGCTGAAGTATCCCCCATTCGGATAACTATACTGGCATCTGATTAAGCCAGTGGTGTGGTA…
GPR104	KJ610719.1	Qinghai	Gymnocypris przewalsk	Zhang,J.P, 2014	ATAATTTTACAACAATGTGCTAATACATGTATGTATTATCACCAACTTATTATTTTAACCACAAAGCAAGTACTAAATTCTAAGACATACATAAGCATAAAATTAAGACACAGAAATACTACTACATTAAGCCGGGTAATATATTAATCCCTTAAAACTTGACCTCAAATCTTTCCTTGAAATACTTAGCCAAAATCGTATTAGAGAATATTAATGTAGTAAGAAACCACCAATAATTTACATTAAGGCACATCATGCATGATGGAATCAGGGACGCACGGCGTGGGGGTTGCACACTGTGAACTATTACTGGCATCTGGTTCCTATTTCAGGGGTACAACTGAAGTATCCCCCATTCGGATAATTATACTGGCATCTGATTAAGCTAGTGGTGTGGTA…
GPR105	KJ610720.1	Qinghai	Gymnocypris przewalsk	Zhang,J.P, 2014	ATAATTTTACAATAATGTGCTAATACATGTATGTATTATCACCAACTTATTATTTTAACCATAAAGCAGGTACTAAATTTTAAGACATACATAAGCATAAAATTAAGACACAGAAATACTACTACATTAAGCCGGGTAATATATTAATCCCTTAAAACTTGACCTCAAATCTTTCCTTGAAATATTTAGCCAAAATCGTATTAGAAAATATTAATGTAGTAAGAAACCACCAATAATTTACATTAAGGCACATCATGCATGATGGAATCAGGGACGCACGGCGTGGGGGTTGCACACTGTGAACTATTACTGGCATCTGGTTCCTATTTCAGGGGTACAACTGAAGTATCCCCCATTCGGATAATTATACTGGCATCTGATTAAGCCAGTGGTGTAGTA…
GPR106	KJ610721.1	Qinghai	Gymnocypris przewalsk	Zhang,J.P, 2014	ATAATTTTACAACAATGTGCTAATACATGTATGTATTATCACCAACTTATTATTTTAACCACAAAGCAAGTACTAAATTCTAAGACATACATAAGCATAAAATTAAGACACAGAAATACTACTACATTAAGCCGGGTAATATATTAATCCCTTAAAACTTGACCTCAAATCTTTCCTTGAAATACTTAGCCAAAATCGTATTAGAAAATATTAATGTAGTAAGAAACCACCAATAATTTACATTAAGGCACATCATGCATGATGGAATCAGGGACGCACGGCGTGGGGGTTGCACACTGTGAACTATTACTGGCATCTGGTTCCTATTTCAGGGGTACAACTGAAGTATCCCCCATTCGGATAACTATACTGGCATCTGATTAAGCCAGTGGTGTGGTA…
GPR107	KJ610722.1	Qinghai	Gymnocypris przewalsk	Zhang,J.P, 2014	ATAATTTTACAACAATGTGCTAATACATGTATGTATTATCACCAACTTATTATTTTAACCACAAAGCAAGTACTAAATTCTAAGACATACATAAGCATAAAATTAAGACACAGAAATACTACTACATTAAGCCGGGTAATATATTAATCCCTTAAAAATTGACCTCAAATCTTTCCTTGAAATACCTAGCTAAAATTGCGCCAGAAAATATTAATGTAGTAAGAAACCACCAATAATTTACATTAAGGCACATCATGCATGATGGAATCAGGGACGCAGGGCGTGGGGGTTGCACACTGTGAACTATTACTGGCATCTGGTTCCTATTTCAGGGGTACAGCTGAAGTATCCCCCATTCGGATAACTATACTGGCATCTGATTAAGCCAGTGGTGTGGTA…
GPR108	KJ610723.1	Qinghai	Gymnocypris przewalsk	Zhang,J.P, 2014	ATAATTTTACAACAATGTGCTAATACATGTATGTATTATCACCAACTTATTATTTTAACCACAAAGCAAGTACTAAATTCTAAGACATACATAAGCATAAAATTAAGACACAGAAATACTACTACATTAAGCCGGGTAATATATTAATCCCTTAAAACTTGACCTCAAATCTTTCCTTGAAATACCTAGCCAAAATCGTATTAGAAAATATTAATGTAGTAAGAAACCACCAATAATTTACATTAAGGCACATCATGCATGATGGAATCAGGGACGCACGGCGTGGGGGTTGCACACTGTGAACTATTACTGGCATCTGGTTCCTATTTCAGGGGTACAGCTGAAGTATCCCCCATTCGGATAACTATACTGGCATCTGATTAAGCCAGTGGTGTGGTA…
GPR109	KJ610724.1	Qinghai	Gymnocypris przewalsk	Zhang,J.P, 2014	ATAATTTTACAACAATGTGCTAATACATGTATGTATTATCACCAACTTATTATTTTAACCACAAAGCAAGTACTAAATTCTAAGACATACATAAGCATAAGATTAAGACACAGAAATACTACTACATTAAGCCGGGTAATATATTAATCCCTTAAAACTTGACCTCAAATCTTTCCTTGAAATACTTAGCCAAAATCGTATTAGAAAATATTAATGTAGTAAGAAACCACCAATAATTTACATTAAGGCACATCATGCATGATGGAATCAGGGACGCACGGCGTGGGGGTTGCACACTGTGAACTATTACTGGCATCTGGTTCCTATTTCAGGGGTACAGCTGAAGTATCCCCCATTCGGATAACTATACTGGCATCTGATTAAGCCAGTGGTGTGGTA…
GPR110	KJ610725.1	Qinghai	Gymnocypris przewalsk	Zhang,J.P, 2014	ATAATTTTACAACAATGTGCTAATACATGTATGTATTATCACCAACTTATTATTTTAACCACAAAGCAAGTACTAAATTCTAAGACATACATAAGCATAAAATTAAGACACAGAAATACTACTACATTAAGCCGGGTAATATATTAATCCCTTAAAACTTGACCTCAAATCTTTCCTTGAAATACTTAGCCAAAATCGTATTAGGAAATATTAATGTAGTAAGAAACCACCAATAATTTACATTAAGGCACATCATGCATGATGGAATCAGGGACGCACGGCGTGGGGGTTGCACACTGTGAACTATTACTGGCATCTGGTTCCTATTTCAGGGGTACAACTGTAGTACCCCCCATCCGGATAACTATACTGGCATCTGATTAAGCCAGTGGTGTGGTA…
GPR111	KJ610726.1	Qinghai	Gymnocypris przewalsk	Zhang,J.P, 2014	ATAATTTTACAACAATGTGCTAATACATGTATGTATTATCACCAACTTATTATTTTAACCACAAAGCAAGTACTAAATTCTAAGACATACATAAGCATAAAATTAAGACACAGAAATACTACTACATTAAGCCGGGTAATATATTAATCCCTTAAAACTTGACCTCAAATCTTTCCTTGAAATACTTAGCCAAAATCGTATTAGAAAATATTAATGTAGTAAGAAACCACCAATAATTTACATTAAGGCACATCATGCATGATGGAATCAGGGACGCATGGCGTGGGGGTTGCACACTGTGAACTATTACTGGCATCTGGTTCCTATTTCAGGGGTACAATTGAAGTATCCCCCATTCGGATAATTATACTGGCATCTGATTAAGCTAGTGGTGTGGTA…
GPR112	KJ610727.1	Qinghai	Gymnocypris przewalsk	Zhang,J.P, 2014	ATAATTTTACAACAATGTGCTAATACATGTATGTATTATCACCAACTTATTATTTTAACCACAAAGCAAGTACTAAATTCTAAGACATACATAAGCATAAAATTAAGACACAGAAATACTACTACATTAAGCCGGGTAATATATTAATCCCTTAAAACTTGACCTCAAATCTTTCCTTGAAATACTTAGCCAAAATCGTATTAGAAAATATTAATGTAGTAAGAAACCACCAATAATTTACATTAAGGCACATCATGCATGATGGAATCAGGGACGCACGGCGTGGGGGTTGCACACTGTGAACTATTACTGGCATCTGGTTCCTATTTCAGGGGTACAACTGAAGTATCCCCCATTCGGATAATTATACTGGCATCTGATTAAGCCAGTGGTGTGGTA…
GPR113	KJ610728.1	Qinghai	Gymnocypris przewalsk	Zhang,J.P, 2014	ATAATTTTACAACAATGTGCTAATACATGTATGTATTATCACCAACTTATTATTTTAACCACAAAGCAAGTACTAAATTCTAAGACATACATAAGCATAAAATTAAGACACAGAAATACTACTACATTAAGCCGGGTAATATATTAATCCCTTAAAACTTGACCTCAAATCTTTCCTTGAAATACCTAGCCAAAATCGTATTAGAAAATATTAATGTAGTAAGAAACCACCAATAATTTACATTAAGGCACATCATGCATGATGGAATCAGGGACGCACGGCGTGGGGGTTGCACACTGTGAACTATTACTGGCATCTGGTTCCTATTTCAGGGGTACAGCTGAAGTATCCCCCATTCGGATAACTATACTGGCATCTGATTAAGCCAGTGGTGTGGTA…
GPR114	KJ610729.1	Qinghai	Gymnocypris przewalsk	Zhang,J.P, 2014	ATAATTTTACAACAATGTGCTAATACATGTATGTATTATCACCAACTTATTATTTTAACCACAAAGCAAGTACTAAATTCTAAGACATACATAAGCATAAAATTAAGACACAGAAATACTACTACATTAAGCCGGGTAATATATTAATCCCTTAAAACTTGACCTCAAATCTTTCCTTGAAATACTTAGCCAAAATCGTATTAGAAAATATTAATGTAGTAAGAAACCACCAATAATTTACATTAAGGCACATCATGCATGATGGAATCAGGGACGCACGGCGTGGGGGTTGCACACTGTGAACTATTACTGGCATCTGGTTCCTATTTCAGGGGTACAACTGAAGTATTCCCCATTCGGATAACTATACTGGCATCTGATTAAGCCAGTGGTGTGGTA…
GPR115	KJ610730.1	Qinghai	Gymnocypris przewalsk	Zhang,J.P, 2014	ATAATTCTACAACAATGTGCTAATACATGTATGTATTATCACCAACTTATTATTTTAACCACAAAGCAAGTACTAAATTCTAAGACATACATAAGCATAAAATTAAGACACAGAAATACTACTACATTAAGCCGGGTAATATATTAATCCCTTAAAACTTGACCTCAAATCTTTCCTTGAAATACTTAGCCAAGATCGTATTAGAAAATATTAATGTAGTAAGAAACCACCAATAATTTACATTAAGGCACATCATGCATGATGGAATCAGGGACGCACGCCGTGGGGGTTGCACACTGTGAACTATTACTGGCATCTGGTTCCTATTTCAGGGGTACAGCTGAAGTATCGCCCATTCGGATAACTATACTGGCATCTGATTAAGCCAGTGGTGTGGTA…
GPR116	KJ610731.1	Qinghai	Gymnocypris przewalsk	Zhang,J.P, 2014	ATAATTTTACAACAATGTGCTAATACATGTATGTATTATCACCAACTTATTATTTTAACCACAAAGCAAGTACTAAATTCTAAGACATACATAAGCATAAAATTAAGACACAGAAATACTACTACATTAAGCCGGGTAATATATTAATCCCTTAAAACTTGACCTCAAATCTTTCCTTGAAATACTCAGCCAAAATCGTATTAGAAAATATTAATGTAGTAAGAAACCACCAATAATTTACATTAAGGCACATCATGCATGATGGAATCAGGGACGCACGGCGTGGGGGTTGCACACTGTGAACTATTACTGGCATCTGGTTCCTATTTCAGGGGTACAACTGAAGTATCCCCCATTCGGATAACTATACTGGCATCTGATTAAGCCAGTGGTGTGGTA…
GPR117	KJ610732.1	Qinghai	Gymnocypris przewalsk	Zhang,J.P, 2014	ATAATTTTACAACAATGTGCTAATACATGTATGTATTATCACCAACTTATTATTTTAACCACAAAGCAAGTACTAAATTCTAAGACATACATAAGCATAAAATTAAGACACAGAAATACTACTACATTAAGCCGGGTAATATATTAATCCCTTAAAACTTGACCTCAAATCTTTCCTTGAAATACTTAGCCAAAATCGTATTAGAGAATATTAATGTAGTAAGAAACCACCAATAATTTACATTAAGGCACATCATGCATGATGGAATCAGGGACGCACGGCGTGGGGGTTGCACACTGTGAACTATTACTGGCATCTGGTTCCTATTTCAGGGGTACAACTGAAGTATCCCCCATTCGGATAATTATACTGGCATCTGATTAAGCTAGTGGTGTGGTA…
GPR118	KJ610733.1	Qinghai	Gymnocypris przewalsk	Zhang,J.P, 2014	ATAATTTTACAACAATGTGCTAATACATGTATGTATTATCACCAACTTATTATTTTAACCACAAAGCAAGTACTAAATTCTAAAACATACATAAGCATAAAATTAAGACACAGAAATACTACTACATTAAGCCGGGTAATATATTAATCCCTTAAAACTTGACCTCAAATCTTTCCTTGAAATACTTAGCCAAAATCGTATTAGAGAATATTAATGTAGTAAGAAACCACCAATAATTTACATTAAGGCACATCATGCATGATGGAATCAGGGACGCACGGCGTGGGGGTTGCACACTGTGAACTATTACTGGCATCTGGTTCCTATTTCAGGGGTACAACTGAAGTATCCCCCATTCGGATAATTATACTGGCATCTGATTAAGCTAGTGGTGTGGTA…
GPR119	KJ610734.1	Qinghai	Gymnocypris przewalsk	Zhang,J.P, 2014	ATAATTTTACAACAATGTGCTAATACATGTATGTATTATCACCAACTTATTATTTTAACCACAAAGCAAGTACTAAATTCTAAGACATACATAAGCATAAAATTAAGACACAGAAATACTACTACATTAAGCCGGGTAATATATTAATCCCTTAAAACTTGACCTCAAATCTTTCCTTGAAATACTTAGCCAAAATCGTATTAGAGAATATTAATGTAGTAAGAAACCACCAATAATTTACATTAAGGCACATCATGCATGATGGAATCAGGGACGCACGGCGTGGGGGTTGCACACTGTGAACTATTACTGGCATCTGGTTCCTATTTCAGGGGTACAACTGAAGTATCCCCCATTCGGATAATTATACTGGCATCTGATTAAGCTAGTGGTGTGGTA…
GPR120	KJ610735.1	Qinghai	Gymnocypris przewalsk	Zhang,J.P, 2014	ATAATTTTACAACAATGTGCTAATACATGTATGTATTATCACCAACTTATTATTTTAACCACAAAGCAAGTACTAAATTCTAAGACATACATAAGCATAAAATTAAGACACAGAAATACTACTACATTAAGCCGGGTAATATATTAATCCCTTAAAACTTGACCTCAAATCTTTCCCTGAAATACTTAGCCAAAATCGTATTAGAAAATATTAATGTAGTAAGAAACCACCAATAATTTACATTAAGGCACATCATGCATGATGGAATCAGGGACGCACGGCGTGGGGGTTGCACACTGTGAACTATTACTGGCATCTGGTTCCTATTTCAGGGGTACAACTGAAGTATTCCCCATTCGGATAATTATACTGGCATCTGATTAAGCCAGTGGTGTGGTA…
GPR121	KJ610736.1	Qinghai	Gymnocypris przewalsk	Zhang,J.P, 2014	ATAATTTTACAACAATGTGCTAATACATGTATGTATTATCACCAACTTATTATTTTAACCACAAAGCAAGTACTAAATTCTAAGACGTACATAAGCATAAAATTAAGACACAGAAATACTACTACATTAAGCCGGGTAATATGTTAATCCCTTAAAACTTGACCTCAAATCTTTCCTTGAAATACTTAGCCAAAATCGTATTAGAAAATATTAATGTAGTAAGAAACCACCAATAATTTACATTAAGGCACATCATGCATGATGGAATCAGGGACGCACGGCGTGGGGGTTGCACACTGTGAACTATTACTGGCATCTGGTTCCTATTTCAGGGGTACAACTGAAGTATCCCCCATTCGGATAATTATACTGGCATCTGATTAAGCCAGTGGTGTGGTA…
GPR122	KJ610737.1	Qinghai	Gymnocypris przewalsk	Zhang,J.P, 2014	ATAATTTTACAACAATGTGCTAATACATGTATGTATTATCACCAACTTATTATTTTAACCACAAAGCAAGTACTAAATTCTAAGACATACATAAGCATAAAATTAAGACACAGAAATACTACTACATTAAGCCGGGTAATATATTAATCCCTTAAAACTTGACCTCAAATCTTTCCTTGAAATACTTAGCCAAAATCGTATTAGAAAATATTAATGTAGTAAGAAACCACCAATAATTTACATTAAGGCACATCATGCATGATGGAATCAGGGACGCATGGCGTGGGGGTTGCACACTGTGAACTATTACTGGCATCTGGTTCCTATTTCAGGGGTACAATTGAAGTATCCCCCATTCGGATAATTATACTGGCATCTGATTAAGCTAGTGGTGTGGTA…
GPR123	KJ610738.1	Qinghai	Gymnocypris przewalsk	Zhang,J.P, 2014	ATAATTTTACAACAATGTGCTAATACATGTATGTATTATCACCAACTTATTATTTTAACCACAAAGCAAGTACTAAATTCTAAGACATACATAAGCATAAAATTAAGACACAGAAATACTACTACATTAAGCCGGGTAATATATTAATCCCTTAAAACTTGACCTCAAATCTTTCCTTGAAATACCTAGCCAAAATCGTATTAGAAAATATTAATGTAGTAAGAAACCACCAATAATTTACATTAAGGCACATCATGCATGATGGAATCAGGGACGCACGGCGTGGGGGTTGCACACTGTGAACTATTACTGGCATCTGGTTCCTATTTCAGGGGTACAGCTGAAGTATCCCCCATTCGGATAACTATACTGGCATCTGATTAAGCCAGTGGTGTGGTA…
GPR124	KJ610739.1	Qinghai	Gymnocypris przewalsk	Zhang,J.P, 2014	ATAATTTTACAACAATGTGCTAATACATGTATGTATTATCACCAACTTATTATTTTAACCACAAAGCAAGTACTAAATTCTAAGACATACATAAGCATAAAATTAAGACACAGAAATACTACTACATTAAGCCGGGTAATATATTAATCCCTTAAAACTTGACCTCAAATCTTTCCTTGAAATACTTAGCTAAAATCGTATTAGAAAATATTAATGTAGTAAGAAACCACCAATAATTTACATTAAGGCACATCATGCATGATGGAATCAGGGACGCATGGCGTGGGGGTTGCACACTGTGAACTACTACTGGCATCTGGTTCCTATTTCAGGGGTACAATTGAAGTATCCCCCATTCGGATAATTATACTGGCATCTGATTAAGCTAGTGGTGTGGTA…
GPR125	KJ610740.1	Qinghai	Gymnocypris przewalsk	Zhang,J.P, 2014	ATAATTTTACAACAATGTGCTAATACATGTATGTATTATCACCAACTTATTATTTTAACCACAAAGCAAGTACTAAATTCTAAGACATACATAAGCATAAAATTAAGACACAGAAATACTACTACATTAAGCCGGGTAATATATTAATCCCTTAAAACTTGACCTCAAATCTTTCCTTGAAATACTTAGCCAAAATCGTATTAGAAAATATTAATGTAGTAAGAAACCACCAATAATTTACATTAAGGCACATCATGCATGATGGAATCAGGGACGCACGGCGTGGGGGTTGCACACTGTGAACTATTACTGGCATCTGGTTCCTATTTCAGGGGTACAACTGAAGTACCCCCCATTCGGATAACTATACTGGCATCTGATTAAGCCAGTGGTGTGGTA…
GPR126	KJ610741.1	Qinghai	Gymnocypris przewalsk	Zhang,J.P, 2014	ATAATTTTACAACAACGTGCTAATACATGTATGTATTATCACCAACTTATTATTTTAACCACAAAGCAAGTACTAAATTCTAAGACATACATAAGCATAAAATTAAGACACAGAAATACTACTACATTAAGCCGGGTAATATATTAATCCCTTAAAACTTGACCTCAAATCTTTCCTTGAAATACTTAGCCAAAATCGTATTAGAAAATATTAATGTAGTAAGAAACCACCAATAATTTACATTAAGGCACATCATGCATGATGGAATCAGGGACGCACGGCGTGGGGGTTGCACACTGTGAACTATTACTGGCATCTGGTTCCTATTTCAGGGGTACAACTGAAGTATCCCCCATTCGGATAACTATACTGGCATCTGATTAAGCCAGTGGTGTGGTA…
GPR127	KJ610742.1	Qinghai	Gymnocypris przewalsk	Zhang,J.P, 2014	ATAATTTTACAACAATGTGCTAATACATGTATGTATTATCACCAACTTATTATTTTAACCACAAAGCAAGTACTAAATTCTAAGACATACATAAGCATAAAATTAAGACACAGAAATACTACTACATTAAGCCGGGTAATATATTAATCCCTTAAAACTTGACCTCAAATCTTTCCTTGAAATACTTAGCCAAAATCGTATTAGAAAATATTAATGTAGTAAGAAACCACCAATAATTTACATTAAGGCACATCATGCATGATGGAATCAGGGACGCACGGCGTGGGGGTTGCACACTGTGAACTATTACTGGCATCTGGTTCCTATTTCAGGGGTACAACTGAAGTATCCCCCATTCGGATAACTATACTGGCATCTGATTAAGCCAGTGGTGTGGTA…
GPR128	KJ610743.1	Qinghai	Gymnocypris przewalsk	Zhang,J.P, 2014	ATAATTTTACAACAATGTGCTAATACATGTATGTATTATCACCAACTTATTATTTTAACCACAAAGCAAGTACTAAATTCTAAGACATACATAAGCATAAAATTAAGACACAGAAATACTACTACATTAAGCCGGGTAATATATTAATCCCTTAAAACTTGACCTCAAATCTTTCCTTGAAATACCTAGCCAAAATCGTATTAGAAAATATTAATGTAGTAAGAAACCACCAATAATTTACATTAAGGCACATCATGCATGATGGAATCAGGGACGCACGGCGTGGGGGTTGCACACTGTGGACTATTACTGGCATCTGGTTCCTATTTCAGGGGTACAGCTGAAGTATCCCCCATTCGGATAACTATACTGGCATCTGATTAAGCCAGTGGTGTGGTA…
GPR129	KJ610744.1	Qinghai	Gymnocypris przewalsk	Zhang,J.P, 2014	ATAATTTTACAACAATGTGCTAATACATGTATGTATTATCACCAACTTATTATTTTAACCACAAAGCAAGTACTAAATTCTAAGACATACATAAGCATAAAATTAAGACACAGAAATACTACTACATTAAGCCGGGTAATATATTAATCCCTTAAAACTTGACCTCAAATCTTTCCTTGAAATACTTAGCCAAAATCGTATTAGAAAATATTAATGTAGTAAGAAACCACCAATAATTTACATTAAGGCACATCATGCATGATGGAATCAGGGACGCACGGCGTGGGGGTTGCACACTGTGAACTATTACTGGCATCTGGTTCCTATTTCAGGGGTACAACTGAAGTATCCCCCATTCGGATAATTATACTGGCATCTGATTAAGCCAGTGGTGTGGTA…
GPR130	KJ610745.1	Qinghai	Gymnocypris przewalsk	Zhang,J.P, 2014	ATAATTTTACAACAATGTGCTAATACATGTATGTATTATCACCAACTTATTATTTTAACCACAAAGCAAGTACTAAATTCTAAGACATACATAAGCATAAAATTAAGACACAGAAATACTACTACATTAAGCCGGGTAATATATTAATCCCTTAAAACTTGACCTCAAATCTTTCCTTGAAATACTTAGCCAAAATCGTATTAGAAAATATTAATGTAGTAAGAAACCACCAATAATTTACATTAAGGCACATCATGCATGATGGAATCAGGGACGCACGGCGTGGGGGTTGCACACTGTGAACTATTACTGGCATCTGGTTCCTATTTCAAGGGTACAACTGAAGTATTCCCCATTCGGATAACTATACTGGCATCTGATTAAGCCAGTGGTGTGGTA…
GPR131	KY461305.1	Qinghai	Gymnocypris przewalsk	Tang,Y,2018	ATAATTTTACAATAATGTGCTAATACATGTATGTATTATCACCAACTTATTATTTTAACCATAAAGCAGGTACTAAATTTTAAGACATACATAAGCATAAAATTAAGACACAGAAATACTACTACATTAAGCCGGGTAATATATTAATCCCTTAAAACTTGACCTCAAATCTTTCCTTGAAATATTTAGCCAAAATCGTATTAGAAAATATTAATGTAGTAAGAAACCACCAATAATTTACATTAAGGCACATCATGCATGATGGAATCAGGGACGCACGGCGTGGGGGTTGCACACTGTGAACTATTACTGGCATCTGGTTCCTATTTCAGGGGTACAACTGAAGTATCCCCCATTCGGATAATTATACTGGCATCTGATTAAGCCAGTGGTGTAGTA…
GPR132	KY461306.1	Qinghai	Gymnocypris przewalsk	Tang,Y,2018	ATAATTTTACAACAATGTGCTAATACATGTATGTATTATCACCAACTTATTATTTTAACCACAAAGCAAGTACTAAATTCTAAGACATACATAAGCATAAGATTAAGACACAGAAATACTACTACATTAAGCCGGGTAATATATTAATCCCTTAAAACTTGACCTCAAATCTTTCCTTGAAATACTTAGCCAAAATCGTATTAGAAAATATTAATGTAGTAAGAAACCACCAATAATTTACATTAAGGCACATCATGCATGATGGAATCAGGGACGCACGGCGTGGGGGTTGCACACTGTGAACTATTACTGGCATCTGGTTCCTATTTCAGGGGTACAACTGAAGTATCCCCCATTCGGATAACTATACTGGCATCTGATTAAGCCAGTGGTGTGGTA…
GPR133	KY461307.1	Qinghai	Gymnocypris przewalsk	Tang,Y,2018	ATAATTTTACAACAATGTGCTAATACATGTATGTATTATCACCAACTTATTATTTTAACCACAAAGCAAGTACTAAATTCTAAGACATACATAAGCATAAAATTAAGACACAGAAATACTACTACATTAAGCCGGGTAATATATTAATCCCTTAAAACTTGACCTCAAATCTTTCCTTGAAATACTTAGCCAAAATCGTATTAGAAAATATTAATGTAGTAAGAAACCACCAATAATTTACATTAAGGCACATCATGCATGATGGAATCAGGGACGCACGGCGTGGGGGTTGCACACTGTGAACTATTACTGGCATCTGGTTCCTATTTCAGGGGTACAACTGAAGTATTCCCCATTCGGATAACTATACTGGCATCTGATTAAGCCAGTGGTGTGGTA…
GPR134	KY461308.1	Qinghai	Gymnocypris przewalsk	Tang,Y,2018	ATAATTTTACAACAATGTGCTAATACATGTATGTATTATCACCAACTTATTATTTTAACCACAAAGCAAGTACTAAATTCTAAGACATACATAAGCATAAAATTAAGACACAGAAATACTACTACATTAAGCCGGGTAATATATTAATCCCTTAAAACTTGACCTCAAATCTTTCCTTGAAATACTTAGCCAAAATCGTATTAGAAAATATTAATGTAGTAAGAAACCACCAATAATTTACATTAAGGCACATCATGCATGATGGAATCAGGGACGCACGGCGTGGGGGTTGCACACTGTGAACTATTACTGGCATCTGGTTCCTATTTCAGGGGTACAACTGAAGTATTCCCCATTCGGATAACTATACTGGCATCTGATTAAGCCAGTGGTGTGGTA…
GPR135	KY461309.1	Qinghai	Gymnocypris przewalsk	Tang,Y,2018	ATAATTTTACAATAATGTGCTAATACATGTATGTATTATCACCAACTTATTATTTTAACCATAAAGCAAGTACTAAATTTTAAGACATACATAAGCATAAAATTAAGACACAGAAATACTACTACATTAAGCCGGGTAATATATTAATCCCTTAAAGCTTGACCTCAAATCTTTCCTTGAAATATTTAGCCAAAATCGTATTAGAAAATATTAATGTAGTAAGAAACCACCAATAATTTACATTAAGGCACATCATGCATGATGGAATCAGGGACGCACGGCGTGGGGGTTGCACACTGTGAACTATTACTGGCATCTGGTTCCTATTTCAGGGGTACAATTGAAGTATCCCCCATTCGGATAATTATACTGGCATCTGATTAAGCCAGTGGTGTGGTA…
GPR136	KY461310.1	Qinghai	Gymnocypris przewalsk	Tang,Y,2018	ATAATTTTACAACAATGTGCTAATACATGTATGTATTATCACCAACTTATTATTTTAACCACAAAGCAAGTACTAAATTCTAAGACATACATAAGCATAAAATTAAGACACAGAAATACTACTACATTAAGCCGGGTAATATATTAATCCCTTAAAACTTGACCTCAAATCTTTCCTTGAAATACTTAGCCAAAATCGTATTAGAAAATATTAATGTAGTAAGAAACCACCAATAATTTACATTAAGGCACATCATGCATGATGGAATCAGGGACGCACGGCGTGGGGGTTGCACACTGTGAACTATTACTGGCATCTGGTTCCTATTTCAGGGGTACAACTGAAGTATTCCCCATTCGGATAACTATACTGGCATCTGATTAAGCCAGTGGTGTGGTA…
GE01	MK886430.1	Gansu	Gymnocypris eckloni	Zhang,R.2020	ATAATTTTACAACAATGTGCTAATACATGTATGTATTATCACCAACTTATTATTTTAACCACAAAGCAAGTACTAAATTCTAAGACATACATAAGCATAAAATTAAGACACAGAAATACTACTACATTAAGCCGGGTAATATATTAATCCCTTAAAACTTGACCTCAAATCTTTCCTTGAAATACTTAGCCAAAATCGTATTAGAAAATATTAATGTAGTAAGAAACCACCAATAATTTACATTAAGGCACATCATGCATGATGGAATCAGGGACGCACGGCGTGGGGGTTGCACACTGTGAACTATTACTGGCATCTGGTTCCTATTTCAGGGGTACAATTGAAGTATCCCCCATTCGGATAATTATACTGGCATCTGATTAAGCCAGTGGTGTGGTA…
GE02	MN267580.1	Qinghai	Gymnocypris eckloni	Li,X.2020	ATAATTTTACAACAATGTGCTAATACATGTATGTATAATCACCAACTTATTATTTTAACCACAAAGCAAGTACTAAATTCTAAGACATACATAAGCATAAAATTAAGACACAGAAATACTTCTACATTAAGCCGGGTAATATATTAATCCCTTAAAACTTGACCTCAAATCTTTCCTTGAAATACCTAACTAAAATCGCATCAAAAAATATTAATGTAGTAAGAAACCACCAACGATTTACATTAAGGCACATCATGCATGATGGAATCAGGGACGCAGGGCGTGGGGGTCGCACACTGTGAACTATTACTGGCATCTGGTTCCTATTTCAGGGGTACAACTGAAGTATCCCCCATTCGGATAATTATACTGGCATCTGATTAAGCTAGTGGTGTGGTA…
GE03	MN267581.1	Qinghai	Gymnocypris eckloni	Li,X.2020	ATAATTTTACAACAATGTGCTAATACATGTATGTATAATCACCAACTTATTATTTTAACCACAAAGCAAGTACTAAATTCTAAGACATACATAAGCATAAAATTAAGACACAGAAATACTTCTACATTAAGCCGGGTAATATATTAATCCCTTAAAACTTGACCTCAAATCTTTCCTTGAAATACCTAACTAAAATCGCATCAAAGAATATTAATGTAGTAAGAAACCACCAACGATTTACATTAAGGCACATCATGCATGATGGAATCAGGGACGCAGGGCGTGGGGGTCGCACACTGTGAACTATTACTGGCATCTGGTTCCTATTTCAGGGGTACAACTGAAGTATCCCCCATTCGGATAATTATACTGGCATCTGATTAAGCCAGTGGTGTGGTA…
GE04	MN267582.1	Qinghai	Gymnocypris eckloni	Li,X.2020	ATAATTTTACAACAATGTGCTAATACATGTATGTATAATCACCAACTTATTATTTTAACCACAAAGCAAGTACTAAATTCTAAGACATACATAAGCATAAAATTAAGACACAGAAATACTTCTACATTAAGCCGGGTAATATATTAATCCCTTAAAACTTGACCTCAAATCTTTCCTTGAAATACCTAACTAAAATCGCATCAAAGAATATTAATGTAGTAAGAAACCACCAACGATTTACATTAAGGCACATCATGCATGATGGAATCAGGGACGCAGGGCGTGGGGGTCGCACACTGTGAACTATTACTGGCATCTGGTTCCTATTTCAGGGGTACAACTGAAGTATCCCCCATTCGGATAATTATACTGGCATCTGATTAAGCCAGTGGTGTGGTA…
GE05	MN267583.1	Qinghai	Gymnocypris eckloni	Li,X.2020	ATAATTTTACAACAATGTGCTAATACATGTATGTATAATCACCAACTTATTATTTTAACCACAAAGCAAGTACTAAATTCTAAGACATACATAAGCATAAAATTAAGACACAGAAATACTTCTACATTAAGCCGGGTAATATATTAATCCCTTAAAACTTGACCTCAAATCTTTCCTTGAAATACCTAACTAAAATCGCATCAAAAAATATTAATGTAGTAAGAAACCACCAACGATTTACATTAAGGCACATCATGCATGATGGAATCAGGGACGCAGGGCGTGGGGGTCGCACACTGTGAACTATTACTGGCATCTGGTTCCTATTTCAGGGGTACAACTGAAGTATCCCCCATTCGGATAATTATACTGGCATCTGATTAAGCTAGTGGTGTGGTA…
GE06	MN267584.1	Qinghai	Gymnocypris eckloni	Li,X.2020	ATAATTTTACAACAATGTGCTAATACATGTATGTATAATCACCAACTTATTATTTTAACCACAAAGCAAGTACTAAATTCTAAGACATACATAAGCATAAAATTAAGACACAGAAATACTTCTACATTAAGCCGGGTAATATATTAATCCCTTAAAACTTGACCTCAAATCTTTCCTTGAAATACCTAACTAAAATCGCATCAAAAAATATTAATGTAGTAAGAAACCACCAACGATTTACATTAAGGCACATCATGCATGATGGAATCAGGGACGCAGGGCGTGGGGGTCGCACACTGTGAACTATTACTGGCATCTGGTTCCTATTTCAGGGGTACAACTGAAGTATCCCCCATTCGGATAATTATACTGGCATCTGATTAAGCTAGTGGTGTGGTA…
GE07	MN267585.1	Qinghai	Gymnocypris eckloni	Li,X.2020	ATAATTTTACAACAATGTGCTAATACATGTATGTATAATCACCAACTTATTATTTTAACCACAAAGCAAGTACTAAATTCTAAGACATACATAAGCATAAAATTAAGACACAGAAATACTTCTACATTAAGCCGGGTAATATATTAATCCCTTAAAACTTGACCTCAAATCTTTCCTTGAAATACCTAACTAAAATCGCATCAAAAAATATTAATGTAGTAAGAAACCACCAACGATTTACATTAAGGCACATCATGCATGATGGAATCAGGGACGCAGGGCGTGGGGGTCGCACACTGTGAACTATTACTGGCATCTGGTTCCTATTTCAGGGGTACAACTGAAGTATCCCCCATTCGGATAATTATACTGGCATCTGATTAAGCTAGTGGTGTGGTA…
GE08	MN267586.1	Qinghai	Gymnocypris eckloni	Li,X.2020	ATAATTTTACAACAATGTGCTAATACATGTATGTATTATCACCAACTTATTATTTTAACCACAAAGCAAGTACTAAATTCTAAGACATACATAAGCATAAGATTAAGACACAGAAATACTACTACATTAAGCCGGGTAATATATTAATCCCTTAAAACTTGACCTCAAATCTTTCCTTGAAATACTTAGCCAAAATCGTATTAGAAAATATTAATGTAGTAAGAAACCACCAATAATTTACATTAAGGCACATCATGCATGATGGAATCAGGGACGCACGGCGTGGGGGTTGCACACTGTGAACTATTACTGGCATCTGGTTCCTATTTCAGGGGTACAACTGAAGTATCCCCCATTCGGATAATTATACTGGCATCTGATTAAGCCAGTGGTGTGGTA…
GE09	MN267587.1	Qinghai	Gymnocypris eckloni	Li,X.2020	ATAATTTTACAACAATGTGCTAATACATGTATGTATTATCACCAACTTATTATTTTAACCACAAAGCAAGTACTAAATTCTAAGACATACATAAGCATAAGATTAAGACACAGAAATACTACTACATTAAGCCGGGTAATATATTAATCCCTTAAAACTTGACCTCAAATCTTTCCTTGAAATACTTAGCCAAAATCGTATTAGAAAATATTAATGTAGTAAGAAACCACCAATAATTTACATTAAGGCACATCATGCATGATGGAATCAGGGACGCACGGCGTGGGGGTTGCACACTGTGAACTATTACTGGCATCTGGTTCCTATTTCAGGGGTACAACTGAAGTATCCCCCATTCGGATAATTATACTGGCATCTGATTAAGCCAGTGGTGTGGTA…
GE10	MN267588.1	Qinghai	Gymnocypris eckloni	Li,X.2020	ATAATTTTACAACAATGTGCTAATACATGTATGTATAATCACCAACTTATTATTTTAACCACAAAGCAAGTACTAAATTCTAAGACATACATAAGCATAAAATTAAGACACAGAAATACTTCTACATTAAGCCGGGTAATATATTAATCCCTTAAAACTTGACCTCAAATCTTTCCTTGAAATACCTAACTAAAATCGCATCAAAGAATATTAATGTAGTAAGAAACCACCAACGATTTACATTAAGGCACATCATGCATGATGGAATCAGGGACGCAGGGCGTGGGGGTCGCACACTGTGAACTATTACTGGCATCTGGTTCCTATTTCAGGGGTACAACTGAAGTATCCCCCATTCGGATAATTATACTGGCATCTGATTAAGCCAGTGGTGTGGTA…
GE11	MN267589.1	Qinghai	Gymnocypris eckloni	Li,X.2020	ATAATTTTACAACAATGTGCTAATACATGTATGTATAATCACCAACTTATTATTTTAACCACAAAGCAAGTACTAAATTCTAAGACATACATAAGCATAAAATTAAGACACAGAAATACTTCTACATTAAGCCGGGTAATATATTAATCCCTTAAAACTTGACCTCAAATCTTTCCTTGAAATACCTAACTAAAATCGCATCAAAAAATATTAATGTAGTAAGAAACCACCAACGATTTACATTAAGGCACATCATGCATGATGGAATCAGGGACGCAGGGCGTGGGGGTCGCACACTGTGAACTATTACTGGCATCTGGTTCCTATTTCAGGGGTACAACTGAAGTATCCCCCATTCGGATAATTATACTGGCATCTGATTAAGCTAGTGGTGTGGTA…
GE12	MN267590.1	Qinghai	Gymnocypris eckloni	Li,X.2020	ATAATTTTACAACAATGTGCTAATACATGTATGTATAATCACCAACTTATTATTTTAACCACAAAGCAAGTACTAAATTCTAAGACATACATAAGCATAAAATTAAGACACAGAAATACTTCTACATTAAGCCGGGTAATATATTAATCCCTTAAAACTTGACCTCAAATCTTTCCTTGAAATACTTAACTAAAATCGCATCAAAGAATATTAATGTAGTAAGAAACCACCAACGATTTACATTAAGGCACATCATGCATGATGGAATCAGGGACGCAGGGCGTGGGGGTCGCACACTGTGAACTATTACTGGCATCTGGTTCCTATTTCAGGGGTACAACTGAAGTATCCCCCATTCGGATAATTATACTGGCATCTGATTAAGCCAGTGGTGTGGTA…
GE13	MN267591.1	Qinghai	Gymnocypris eckloni	Li,X.2020	ATAATTTTACAACAATGTGCTAATACATGTATGTATAATCACCAACTTATTATTTTAACCACAAAGCAAGTACTAAATTCTAAGACATACATAAGCATAAAATTAAGACACAGAAATACTTCTACATTAAGCCGGGTAATATATTAATCCCTTAAAACTTGACCTCAAATCTTTCCTTGAAATACCTAACTAAAATCGCATCAAAAAATATTAATGTAGTAAGAAACCACCAACGATTTACATTAAGGCACATCATGCATGATGGAATCAGGGACGCAGGGCGTGGGGGTCGCACACTGTGAACTATTACTGGCATCTGGTTCCTATTTCAGGGGTACAACTGAAGTATCCCCCATTCGGATAATTATACTGGCATCTGATTAAGCTAGTGGTGTGGTA…
GE14	MN267592.1	Qinghai	Gymnocypris eckloni	Li,X.2020	ATAATTTTACAACAATGTGCTAATACATGTATGTATAATCACCAACTTATTATTTTAACCACAAAGCAAGTACTAAATTCTAAGACATACATAAGCATAAAATTAAGACACAGAAATACTTCTACATTAAGCCGGGTAATATATTAATCCCTTAAAACTTGACCTCAAATCTTTCCTTGAAATACCTAACTAAAATCGCATCAAAAAATATTAATGTAGTAAGAAACCACCAACGATTTACATTAAGGCACATCATGCATGATGGAATCAGGGACGCAGGGCGTGGGGGTCGCACACTGTGAACTATTACTGGCATCTGGTTCCTATTTCAGGGGTACAACTGAAGTATCCCCCATTCGGATAATTATACTGGCATCTGATTAAGCTAGTGGTGTGGTA…
GE15	MN267593.1	Qinghai	Gymnocypris eckloni	Li,X.2020	ATAATTTTACAACAATGTGCTAATACATGTATGTATTATCACCAACTTATTATTTTAACCACAAAGCAAGTACTAAATTCTAAGACATACATAAGCATAAGATTAAGACACAGAAATACTACTACATTAAGCCGGGTAATATATTAATCCCTTAAAACTTGACCTCAAATCTTTCCTTGAAATACTTAGCCAAAATCGTATTAGAAAATATTAATGTAGTAAGAAACCACCAATAATTTACATTAAGGCACATCATGCATGATGGAATCAGGGACGCACGGCGTGGGGGTTGCACACTGTGAACTATTACTGGCATCTGGTTCCTATTTCAGGGGTACAACTGAAGTATCCCCCATTCGGATAATTATACTGGCATCTGATTAAGCCAGTGGTGTGGTA…
GE16	MN267594.1	Qinghai	Gymnocypris eckloni	Li,X.2020	ATAATTTTACAACAATGTGCTAATACATGTATGTATAATCACCAACTTATTATTTTAACCACAAAGCAAGTACTAAATTCTAAGACATACATAAGCATAAAATTAAGACACAGAAATACTTCTACATTAAGCCGGGTAATATATTAATCCCTTAAAACTTGACCTCAAATCTTTCCTTGAAATACCTAACTAAAATCGCATCAAAAAATATTAATGTAGTAAGAAACCACCAACGATTTACATTAAGGCACATCATGCATGATGGAATCAGGGACGCAGGGCGTGGGGGTCGCACACTGTGAACTATTACTGGCATCTGGTTCCTATTTCAGGGGTACAACTGAAGTATCCCCCATTCGGATAATTATACTGGCATCTGATTAAGCTAGTGGTGTGGTA…
GE17	MN267595.1	Qinghai	Gymnocypris eckloni	Li,X.2020	ATAATTTTACAACAATGTGCTAATACATGTATGTATAATCACCAACTTATTATTTTAACCACAAAGCAAGTACTAAATTCTAAGACATACATAAGCATAAAATTAAGACACAGAAATACTTCTACATTAAGCCGGGTAATATATTAATCCCTTAAAACTTGACCTCAAATCTTTCCTTGAAATACCTAACTAAAATCGCATCAAAAAATATTAATGTAGTAAGAAACCACCAACGATTTACATTAAGGCACATCATGCATGATGGAATCAGGGACGCAGGGCGTGGGGGTCGCACACTGTGAACTATTACTGGCATCTGGTTCCTATTTCAGGGGTACAACTGAAGTATCCCCCATTCGGATAATTATACTGGCATCTGATTAAGCTAGTGGTGTGGTA…
GE18	MN267596.1	Qinghai	Gymnocypris eckloni	Li,X.2020	ATAATTTTACAACAATGTGCTAATACATGTATGTATAATCACCAACTTATTATTTTAACCACAAAGCAAGTACTAAATTCTAAGACATACATAAGCATAAAATTAAGACACAGAAATACTTCTACATTAAGCCGGGTAATATATTAATCCCTTAAAACTTGACCTCAAATCTTTCCTTGAAATACCTAACTAAAATCGCATCAAAAAATATTAATGTAGTAAGAAACCACCAACGATTTACATTAAGGCACATCATGCATGATGGAATCAGGGACGCAGGGCGTGGGGGTCGCACACTGTGAACTATTACTGGCATCTGGTTCCTATTTCAGGGGTACAACTGAAGTATCCCCCATTCGGATAATTATACTGGCATCTGATTAAGCTAGTGGTGTGGTA…
GE19	MN267597.1	Qinghai	Gymnocypris eckloni	Li,X.2020	ATAATTTTACAACAATGTGCTAATACATGTATGTATAATCACCAACTTATTATTTTAACCACAAAGCAAGTACTAAATTCTAAGACATACATAAGCATAAAATTAAGACACAGAAATACTTCTACATTAAGCCGGGTAATATATTAATCCCTTAAAACTTGACCTCAAATCTTTCCTTGAAATACCTAACTAAAATCGCATCAAAGAATATTAATGTAGTAAGAAACCACCAACGATTTACATTAAGGCACATCATGCATGATGGAATCAGGGACGCAGGGCGTGGGGGTCGCACACTGTGAACTATTACTGGCATCTGGTTCCTATTTCAGGGGTACAACTGAAGTATCCCCCATTCGGATAATTATACTGGCATCTGATTAAGCCAGTGGTGTGGTA…
GE20	MN267598.1	Qinghai	Gymnocypris eckloni	Li,X.2020	ATAATTTTACAACAATGTGCTAATACATGTATGTATTATCACCAACTTATTATTTTAACCACAAAGCAAGTACTAACTTTTAAGACATACATAAGCATAAAATTAAGACACAGAAATACTATTACATTAACCCGGGTAATATATTAATCCCTTAAAACTTGACCTCAAATCTTTCCTTGAAATACCTAGCTAAAATTGTATTGGAAAATATTAATGTAGTAAGAAACCACCAATGATTTACATTAAGGCACATCATGCATGATGGAATCAGGGACACAAGGCGTGGGGGTCGCACACTGTGAACTATTACTGGCATCTGGTTCCTATTTCAGGGGTACAACTGGAGTATCCCCCATTCGGATAACTATACTGGCATCTGATTAAGCCAGTGGTGTGGTA…
GE21	MN267599.1	Qinghai	Gymnocypris eckloni	Li,X.2020	ATAATTTTACAACAATGTGCTAATACATGTATGTATAATCACCAACTTATTATTTTAACCACAAAGCAAGTACTAAATTCTAAGACATACATAAGCATAAAATTAAGACACAGAAATACTTCTACATTAAGCCGGGTAATATATTAATCCCTTAAAACTTGACCTCAAATCTTTCCTTGAAATACCTAACTAAAATCGCATCAAAGAATATTAATGTAGTAAGAAACCACCAACGATTTACATTAAGGCACATCATGCATGATGGAATCAGGGACGCAGGGCGTGGGGGTCGCACACTGTGAACTATTACTGGCATCTGGTTCCTATTTCAGGGGTACAACTGAAGTATCCCCCATTCGGATAATTATACTGGCATCTGATTAAGCCAGTGGTGTGGTA…
GE22	MN267600.1	Qinghai	Gymnocypris eckloni	Li,X.2020	ATAATTTTACAACAATGTGCTAATACATGTATGTATAATCACCAACTTATTATTTTAACCACAAAGCAAGTACTAAATTCTAAGACATACATAAGCATAAAATTAAGACACAGAAATACTTCTACATTAAGCCGGGTAATATATTAATCCCTTAAAACTTGACCTCAAATCTTTCCTTGAAATACCTAACTAAAATCGCATCAAAAAATATTAATGTAGTAAGAAACCACCAACGATTTACATTAAGGCACATCATGCATGATGGAATCAGGGACGCAGGGCGTGGGGGTCGCACACTGTGAACTATTACTGGCATCTGGTTCCTATTTCAGGGGTACAACTGAAGTATCCCCCATTCGGATAATTATACTGGCATCTGATTAAGCTAGTGGTGTGGTA…
GE23	MN267601.1	Qinghai	Gymnocypris eckloni	Li,X.2020	ATAATTTTACAACAATGTGCTAATACATGTATGTATTATCACCAACTTATTATTTTAACCACAAAGCAAGTACTAAATTCTAAGACATACATAAGCATAAGATTAAGACACAGAAATACTACTACATTAAGCCGGGTAATATATTAATCCCTTAAAACTTGACCTCAAATCTTTCCTTGAAATACTTAGCCAAAATCGTATTAGAAAATATTAATGTAGTAAGAAACCACCAATAATTTACATTAAGGCACATCATGCATGATGGAATCAGGGACGCACGGCGTGGGGGTTGCACACTGTGAACTATTACTGGCATCTGGTTCCTATTTCAGGGGTACAACTGAAGTATCCCCCATTCGGATAATTATACTGGCATCTGATTAAGCCAGTGGTGTGGTA…
GE24	MN267602.1	Qinghai	Gymnocypris eckloni	Li,X.2020	ATAATTTTACAACAATGTGCTAATACATGTATGTATAATCACCAACTTATTATTTTAACCACAAAGCAAGTACTAAATTCTAAGACATACATAAGCATAAAATTAAGACACAGAAATACTTCTACATTAAGCCGGGTAATATATTAATCCCTTAAAACTTGACCTCAAATCTTTCCTTGAAATACCTAACTAAAATCGCATCAAAAAATATTAATGTAGTAAGAAACCACCAACGATTTACATTAAGGCACATCATGCATGATGGAATCAGGGACGCAGGGCGTGGGGGTCGCACACTGTGAACTATTACTGGCATCTGGTTCCTATTTCAGGGGTACAACTGAAGTATCCCCCATTCGGATAATTATACTGGCATCTGATTAAGCTAGTGGTGTGGTA…
GE25	MN267603.1	Qinghai	Gymnocypris eckloni	Li,X.2020	ATAATTTTACAACAATGTGCTAATACATGTATGTATTATCACCAACTTATTATTTTAACCACAAAGCAAGTACTAAATTCTAAGACATACATAAGCATAAGATTAAGACACAGAAATACTACTACATTAAGCCGGGTAATATATTAATCCCTTAAAACTTGACCTCAAATCTTTCCTTGAAATACTTAGCCAAAATCGTATTAGAAAATATTAATGTAGTAAGAAACCACCAATAATTTACATTAAGGCACATCATGCATGATGGAATCAGGGACGCACGGCGTGGGGGTTGCACACTGTGAACTATTACTGGCATCTGGTTCCTATTTCAGGGGTACAACTGAAGTATCCCCCATTCGGATAATTATACTGGCATCTGATTAAGCCAGTGGTGTGGTA…
GE26	MN267604.1	Qinghai	Gymnocypris eckloni	Li,X.2020	ATAATTTTACAATAATGCGTTAATACATGTATGTATTATCACCAACTTATTATTTTAACCACAAAGCAAGTACTAACTTTTAAGACATACATAAGCATAAAATTAAGACACAGAAATACTATTACATTAACCCGGGTAATATATTAATCCCTTAAAACTTGACCTCAAATCTTTCCTTGAAATACCTAGCTAAAATTGTATTAGAAAATATTAATGTAGTAAGAAACCACCAACGATTTACATTAAGGCACATCATGCATGATGGAATCAGGGACACAAGGCGTGGGGGTCGCACACTGTGAACTATTACTGGCATCTGGTTCCTATTTCAGGGGTACAACTGGAGTATCCCCCATTCGGATAATTATACTGGCATCTGATTAAGCTAGTGGTGTGGTA…
GE27	MN267605.1	Qinghai	Gymnocypris eckloni	Li,X.2020	ATAATTTTACAACAATGTGCTAATACATGTATGTATTATCACCAACTTATTATTTTAACCACAAAGCAAGTACTAAATTCTAAGACATACATAAGCATAAAATTAAGACACAGAAATACTACTACATTAAGCCGGGTAATATATTAATCCCTTAAAACTTGACCTCAAATCTTTCCTTGAAATACTTAGCCAAAATCGTATTAGAAAATATTAATGTAGTAAGAAACCACCAATAATTTACATTAAGGCACATCATGCATGATGGAATCAGGGACGCACGGCGTGGGGGTTGCACACTGTGAACTATTACTGGCATCTGGTTCCTATTTCAGGGGTACAACTGAAGTATCCCCCATTCGGATAATTATACTGGCATCTGATTAAGCCAGTGGTGTGGTA…
GE28	MN267606.1	Qinghai	Gymnocypris eckloni	Li,X.2020	ATAATTTTACAACAATGTGCTAATACATATATGTATTATCACCAACTTATTATTTTAACCACAAAGCAAGTACTAAATTCTAAGACATACATAAGCATAAAATTAAGACACAGAAATACTACTACATTAAGCCGGGTAATATATTAATCCCTTAAAACTTGACCTCAAATCTTTCCTTGAAATACTTAGCCAAAATCGTATTAGAGAATATTAATGTAGTAAGAAACCACCAATAATTTACATTAAGGCACATCATGCATGATGGAATCAGGGACGCACGGCGTGGGGGTCGCACACTGTGAACTATTACTGGCATCTGGTTCCTATTTCAGGGGCACAATTGAAGTATCCCCCATTCGGATAATTATACTGGCATCTGATTAAGCCAGTGGTGTGGTA…
GE29	MN267607.1	Qinghai	Gymnocypris eckloni	Li,X.2020	ATAATTTTACAACAATGTGCTAATACATATATGTATTATCACCAACTTATTATTTTAACCACAAAGCAAGTACTAAATTCTAAGACATACATAAGCATAAAATTAAGACACAGAAATACTACTACATTAAGCCGGGTAATATATTAATCCCTTAAAACTTGACCTCAAATCTTTCCTTGAAATACTTAGCCAAAATTGTATTAGAGAATATTAATGTAGTAAGAAACCACCAATAATTTACATTAAGGCACATCATGCATGATGGAATCAGGGACGCACGGCGTGGGGGTCGCACACTGTGAACTATTACTGGCATCTGGTTCCTATTTCAGGGGCACAATTGAAGTATCCCCCATTCGGATAATTATACTGGCATCTGATTAAGCCAGTGGTGTGGTA…
GE30	MN267608.1	Qinghai	Gymnocypris eckloni	Li,X.2020	ATAATTTTACAACAATGTGCTAATACATATATGTATTATCACCAACTTATTATTTTAACCACAAAGCAAGTACTAAATTCTAAGACATACATAAGCATAAAATTAAGACACAGAAATACTACTACATTAAGCCGGGTAATATATTAATCCCTTAAAACTTGACCTCAAATCTTTCCTTGAAATACTTAGCCAAAATTGTATTAGAGAATATTAATGTAGTAAGAAACCACCAATAATTTACATTAAGGCACATCATGCATGATGGAATCAGGGACGCACGGCGTGGGGGTCGCACACTGTGAACTATTACTGGCATCTGGTTCCTATTTCAGGGGCACAATTGAAGTATCCCCCATTCGGATAATTATACTGGCATCTGATTAAGCCAGTGGTGTGGTA…
GE31	MN267609.1	Qinghai	Gymnocypris eckloni	Li,X.2020	ATAATTTTACAACAATGTGCTAATACATATATGTATTATCACCAACTTATTATTTTAACCACAAAGCAAGTACTAAATTCTAAGACATACATAAGCATAAAATTAAGACACAGAAATACTACTACATTAAGCCGGGTAATATATTAATCCCTTAAAACTTGACCTCAAATCTTTCCTTGAAATACTTAGCCAAAATCGTATTAGAGAATATTAATGTAGTAAGAAACCACCAATAATTTACATTAAGGCACATCATGCATGATGGAATCAGGGACGCACGGCGTGGGGGTCGCACACTGTGAACTATTACTGGCATCTGGTTCCTATTTCAGGGGCACAATTGAAGTATCCCCCATTCGGATAATTATACTGGCATCTGATTAAGCCAGTGGTGTGGTA…
GE32	MN267610.1	Qinghai	Gymnocypris eckloni	Li,X.2020	ATAATTTTACAACAATGTGCTAATACATATATGTATTATCACCAACTTATTATTTTAACCACAAAGCAAGTACTAAATTCTAAGACATACATAAGCATAAAATTAAGACACAGAAATACTACTACATTAAGCCGGGTAATATATTAATCCCTTAAAACTTGACCTCAAATCTTTCCTTGAAATACTTAGCCAAAATTGTATTAGAGAATATTAATGTAGTAAGAAACCACCAATAATTTACATTAAGGCACATCATGCATGATGGAATCAGGGACGCACGGCGTGGGGGTCGCACACTGTGAACTATTACTGGCATCTGGTTCCTATTTCAGGGGCACAATTGAAGTATCCCCCATTCGGATAATTATACTGGCATCTGATTAAGCCAGTGGTGTGGTA…
GE33	MN267611.1	Qinghai	Gymnocypris eckloni	Li,X.2020	ATAATTTTACAACAATGTGCTAATACATATATGTATTATCACCAACTTATTATTTTAACCACAAAGCAAGTACTAAATTCTAAGACATACATAAGCATAAAATTAAGACACAGAAATACTACTACATTAAGCCGGGTAATATATTAATCCCTTAAAACTTGACCTCAAATCTTTCCTTGAAATACTTAGCCAAAATCGTATTAGAGAATATTAATGTAGTAAGAAACCACCAATAATTTACATTAAGGCACATCATGCATGATGGAATCAGGGACGCACGGCGTGGGGGTCGCACACTGTGAACTATTACTGGCATCTGGTTCCTATTTCAGGGGCACAATTGAAGTATCCCCCATTCGGATAATTATACTGGCATCTGATTAAGCCAGTGGTGTGGTA…
GE34	MN267612.1	Qinghai	Gymnocypris eckloni	Li,X.2020	ATAATTTTACAACAATGTGCTAATACATGTATGTATTATCACCAACTTATTATTTTAACCACAAAGCAAGTACTAAATTCTAAGACATACATAAGCATAAAATTAAGACACAGAAATACTACTACATTAAGCCGGGTAATATATTAATCCCTTAAAACTTGACCTCAAATCTTTCCTTGAAATACTTAGCCAAAATCGTATTAGAAAATATTAATGTAGTAAGAAACCACCAATAATTTACATTAAGGCACATCATGCATGATGGAATCAGGGACGCACGGCGTGGGGGTTGCACACTGTGAACTATTACTGGCATCTGGTTCCTATTTCAGGGGTACAACTGAAGTATCCCCCATTCGGATAATTATACTGGCATCTGATTAAGCCAGTGGTGTGGTA…
GE35	MN267613.1	Qinghai	Gymnocypris eckloni	Li,X.2020	ATAATTTTACAATAATGTGCTAATACATATATGTATTATCACCAACTTATTATTTTAACCACAAAGCAAGTACTAAATTCTAAGACATACATAAGCATAAGATTAAGACACAGAAATACTTTTACATTAAGCCGGGTAATATATTAATCCCTTAAAACTTGACCTCAAATCTTTCCTTGAAATACCTAGCTAAAATCGTACTCGAAAATATTAATGTAGTAAGAAACCACCAATAATTTACATTAAGGCACATCATGCATGATGGAATCAGGGACACAGGGCGTGGGGGTCGCACACTGTGAACTATTACTGGCATCTGGTTCCTATTTCAGGGGTACAATTGGAGTATCCCCCATTCGGATAATTATACTGGCATCTGATTAAGCCAGTGGTGTGGTA…
GE36	FJ977363.1	Gansu	Gymnocypris eckloni	Zhao,K. 2010	ATAATTTTACAACAATGTGCTAATACATGTATGTATTATCACCAACTTATTATTTTAACCACAAAGCAAGTACTAAATTCTAAGACATACATAAGCATAAAATTAAGACACAGAAATACTTCTACATTAAGCCGGGTAATATATTAATCCCTTAAAACTTGACCTCAAATCTTTCCTTGAAATACCTAGCTAAAATTGCACCAGAAAATATTAATGTAGTAAGAAACCACCAATAATTTACATTAAGGCACATCATGCATGATGGAATCAGGGACACAAGGCGTGGGGGTTGCACACTGTGAACTATTACTGGCATCTGGTTCCTATTTCAGGGGTACAAGTGGAGTATCCCCCATTCGGATAATTATACTGGCATCTGATTAAGCCAGTGGTGTGGTA…
GE37	AY850397.1	Qinghai	Gymnocypris eckloni	Xie,Z.-Y 2005	ATAATTTTACAACAATGTGCTAATACATGTATGTATTATCACCAACTTATTATTTTAACCACAAAGCAAGTACTAAATTCTAAGACATACATAAGCATAAAATTAAGACACAGAAATACTACTACATTAAGCCGGGTAATATATTAATCCCTTAAAACTTGACCTCAAATCTTTCCTTGAAATACTTAGCCAAAATCGTATTAGAAAATATTAATGTAGTAAGAAACCACCAATAATTTACATTAAGGCACATCATGCATGATGGAATCAGGGACGCACGGCGTGGGGGTTGCACACTGTGAACTATTACTGGCATCTGGTTCCTATTTCAGGGGTACAACTGAAGTATCCCCCATTCGGATAATTATACTGGCATCTGATTAAGCCAGTGGTGTGGTA…
GE38	EU150177.1	Qinghai	Gymnocypris eckloni	Xie,Z.-Y 2005	ATAATTTTACAACAATGTGCTAATACATGTATGTATTATCACCAACTTATTATTTTAACCACAAAGCAAGTACTAAATTCTAAGACATACATAAGCATAAAATTAAGACACAGAAATACTACTACATTAAGCCGGGTAATACATTAATCCCTTAAAACCTGACCTCAAATCTTTCCTTGAAATACTTAGCCAAAATTGTATTAGAAAATATTAATGTAGTAAGAAACCACCAATAATTTACATTAAGGCACATCATGCATGATGGAATCAGGGACGCACGGCGTGGGGGTTGCACACTGTGAACTATTACTGGCATCTGGTTCCTATTTCAGGGGTACAACTGAAGTATCCCCCATTCGGATAATTATACTGGCATCTGATTAAGCTAGTGGTGTGGTA…
GE39	EU150178.1	Qinghai	Gymnocypris eckloni	Xie,Z.-Y 2005	ATAATTTTACAACAATGTGCTAATACATGTATGTATTATCACCAACTTATTATTTTAACCACAAAGCAAGTACTAAATTCTAAGACATACATAAGCATAAAATTAAGACACAGAAATACTACTACATTAAGCCGGGTAATATATTAATCCCTTAAAACCTGACCTCAAATCTTTCCTTGAAATACTTAGCCAAAATTGTATTAGAAAATATTAATGTAGTAAGAAACCACCAATAATTTACATTAAGGCACATCATGCATGATGGAATCAGGGACGCACGGCGTGGGGGTTGCACACTGTGAACTATTACTGGCATCTGGTTCCTATTTCAGGGGTACAACTGAAGTATCCCCCATTCGGATAATTATACTGGCATCTGATTAAGCTAGTGGTGTGGTA…
GE40	EU150179.1	Qinghai	Gymnocypris eckloni	Xie,Z.-Y 2005	ATAATTTTACAACAATGTGCTAATACATATATGTATTATCACCAACTTATTATTTTAACCACAAAGCAAGTACTAAATTCTAAGACATACATAAGCATAAAATTAAGACACAGAAATACTACTACATTAAGCCGGGTAATATATTAATCCCTTAAAACTTGACCTCAAATCTTTCCTTGAAATACTTAGCCAAAATCGTATTAGAGAATATTAATGTAGTAAGAAACCACCAATAATTTACATTAAGGCACATCATGCATGATGGAATCAGGGACGCACGGCGTGGGGGTCGCACACTGTGAACTATTACTGGCATCTGGTTCCTATTTCAGGGGCACAATTGAAGTATCCCCCATTCGGATAATTATACTGGCATCTGATTAAGCCAGTGGTGTGGTA…
GE41	EU150180.1	Qinghai	Gymnocypris eckloni	Xie,Z.-Y 2005	ATAATTTTACAACAATGTGCTAATACATGTATGTATAATCACCAACTTATTATTTTAACCACAAAGCAAGTACTAAATTCTAAGACATACATAAGCATAAAATTAAGACACAGAAATACTTCTACATAAAGCCGGGTAATATATTAATCCCTTAAAAATTGACCTCAAATCTTTCCTTGAAATACCTAACTAAAATCGCATCAGAAAATATTAATGTAGTAAGAAACCACCAACGATTTACATTAAGGCACATCATGCATGATGGAATCAGGGACGCAGGGCGTGGGGGTCGCACACTGTGAACTATTACTGGCATCTGGTTCCTATTTCAGGGGTACAACTGAAGTATCCCCCATTCGGATAATTATACTGGCATCTGATTAAGCCAGTGGTGTGGTA…
GE42	EU150181.1	Qinghai	Gymnocypris eckloni	Xie,Z.-Y 2005	ATAATTTTACAACAATGTGCTAATACATATATGTATTATCACCAACTTATTATTTTAACCACAAAGCAAGTACTAAATTCTAAGACATACATAAGCATAAAATTAAGACACAGAAATACTACTACATTAAGCCGGGTAATATATTAATCCCTTAAAACTTGACCTCAAATCTTTCCTTGAAATACTTAGCCAAAATTGTATTAGAGAATATTAATGTAGTAAGAAACCACCAATAATTTACATTAAGGCACATCATGCATGATGGAATCAGGGACGCACGGCGTGGGGGTCGCACACTGTGAACTATTACTGGCATCTGGTTCCTATTTCAGGGGCACAATTGAAGTATCCCCCATTCGGATAATTATACTGGCATCTGATTAAGCCAGTGGTGTGGTA…
GE43	EU150182.1	Qinghai	Gymnocypris eckloni	Xie,Z.-Y 2005	ATAATTTTACAACAATGTGCTAATACATGTATGTATTATCACCAACTTATTATTTTAACCACAAAGCAAGTACTAAATTCTAAGACATACATAAGCATAAAATTAAGACACAGAAATACTACTACATTAAGCCGGGTAATACATTAATCCCTTAAAACCTGACCTCAAATCTTTCCTTGAAATACTTAGCCAAAATTGTATTAGAAAATATTAATGTAGTAAGAAACCACCAATAATTTACATTAAGGCACATCATGCATGATGGAATCAGGGACGCACGGCGTGGGGGTTGCACACTGTGAACTATTACTGGCATCTGGTTCCTATTTCAGGGGTACAACTGAAGTATCCCCCATACGGATAATTATACTGGCATCTGATTAAGCTAGTGGTGTGGTA…
GE44	EU150183.1	Qinghai	Gymnocypris eckloni	Xie,Z.-Y 2005	ATAATTTTACAACAATGTGCTAATACATGTATGTATAATCACCAACTTATTATTTTAACCACAAAGCAAGTACTAAATTCTAAGACATACATAAGCATAAAATTAAGACACAGAAATACTTCTACATTAAGCCGGGTAATATATTAATCCCTTAAAACTTGACCTCAAATCTTTCCTTGAAATACCTAACTAAAATCGCATCAGAAAATATTAATGTAGTAAGAAACCACCAACGATTTACATTAAGGCACATCATGCATGATGGAATCAGGGACGCAGGGCGTGGGGGTCGCACACTGTGAACTATTACTGGCATCTGGTTCCTATTTCAGGGGTACAACTGAAGTATCCCCCATTCGGATAATTATACTGGCATCTGATTAAGCCAGTGGTGTGGTA…
GE45	EU150184.1	Qinghai	Gymnocypris eckloni	Xie,Z.-Y 2005	ATGATTTTACAACAATGTGCTAATACATGTATGTATTATCACCAACTTATTATTTTAACCACAAAGCAAGTACTAAATTCTAAGACATACATAAGCATAAAATTAAGACACAGAAATACTACTACATTAAGCCGGGTAATATATTAATCCCTTAAAACTTGACCTCAAATCTTTCCTTGAAATACTTAGCCAAAATCGTATTAGAAAATATTAATGTAGTAAGAAACCACCAATAATTTACATTAAGGCACATCATGCATGATGGAATCAGGGACGCACGGCGTGGGGGTTGCACACTGTGAACTATTACTGGCATCTGGTTCCTATTTCAGGGGTACAATTGAAGTATCCCCCATTCGGATAATTATACTGGCATCTGATTAAGCCAGTGGTGTGGTA…
GE46	EU150185.1	Qinghai	Gymnocypris eckloni	Xie,Z.-Y 2005	ATAATTTTACAACAATGTGCTAATACATGTATGTATAATCACCAACTTATTATTTTAACCACAAAGCAAGTACTAAATTCTAAGACATACATAAGCATAAAATTAAGACACAGAAATACTTCTACATTAAGCCGGGTAATATATTAATCCCTTGAAACTTGACCTCAAATCTTTCCTTGAAATACCCAACTAAAATCGCATCAGAAAATATTAATGTAGTAAGAAACCACCAACGATTTACATTAAGGCACATCATGCATGATGGAATCAGGGACGCAGGGCGTGGGGGTCGCACACTGTGAACTATTACTGGCATCTGGTTCCTATTTCAGGGGTACAACTGAAGTATCCCCCATTCGGATAATTATACTGGCATCTGATTAAGCCAGTGGTGTGGTA…
GE47	EU150186.1	Qinghai	Gymnocypris eckloni	Xie,Z.-Y 2005	ATAATTTTACAACAATGTGCTAATACATGTATGTATTATCACCAACTTATTATTTTAACCACAAAGCAAGTACTAAATTCTAAGACATACATAAGCATAAAATTAAGACACAGAAATACTACTACATTAAGCCGGGTAATATATTAATCCCTTAAAACTTGACCTCAAATCTTTCCTTGAAATACTTAGCCAAAATCGTATTAGAAAATATTAATGTAGTAAGAAACCACCAATAATTTACATTAAGGCACATCATGCATGATGGAATCAGGGACGCACGGCGTGGGGGTTGCACACTGTGAACTATTACTGGCATCTGGTTCCTATTTCAGGGGTACAACTGAAGTATCCCCCATTCGGATAATTATACTGGCATCTGATTAAGCCAGTGGTGTGGTA…
GE48	FJ534470.1	Gansu	Gymnocypris eckloni	Zhao,K. 2010	ATAATTTTACAACAATGTGCTAATACATGTATGTATTATCACCAACTTATTATTTTAACCACAAAGCAAGTACTAAATTCTAAGACATACATAAGCATAAAATTAAGACACAGAAATACTTCTACATTAAGCCGGGTAATATATTAATCCCTTAAAAATTGACCTCAAATCTTTCCTTGAAATACCTAGCTAAAATTGCACCAGAAAATATTAATGTAGTAAGAAACCACCAATAATTTACATTAAGGCACATCATGCATGATGGAATCAGGGACACAGGGTGTGGGGGTTGCACACTGTGAACTATTACTGGCATCTGGTTCCTATTTCAGGGGTACAAGTGGAGTATCCCCCATTCGGATAATTATACTGGCATCTGATTAAGCTAGTGGTGTGGTA…
GE49	FJ534471.1	Gansu	Gymnocypris eckloni	Zhao,K. 2010	ATAATTTTACAACAATGTGCTAATACATGTATGTATTATCACCAACTTATTATTTTAACCACAAAGCAAGTACTAAATTCTAAGACATACATAAGCATAAAATTAAGACACAGAAATACTTCTACATTAAGCCGGGTAATATATTAATCCCTTAAAAATTGACCTCAAATCTTTCCTTGAAATACCTAGCTAAAATTGCACCAGAAAATATTAATGTAGTAAGAAACCACCAATAATTTACATTAAGGCACATCATGCATGATAGAATCAGGGACACAGGGCGTGGGGGTTGCACACTGTGAACTATTACTGGCATCTGGTTCCTATTTCAGGGGTACAAGTGGAGTATCCCCCATTCGGATAATTATACTGGCATCTGATTAAGCTAGTGGTGTGGTA…
GE50	FJ534472.1	Gansu	Gymnocypris eckloni	Zhao,K. 2010	ATAATTTTACAACAATGTGCTAATACATGTATGTATTATCACCAACTTATTATTTTAACCACAAAGCAAGTACTAAATTCTAAGACATACATAAGCATAAAATTAAGACACAGAAATACTTCTACATTAAGCCGGGTAATATATTAATCCCTTAAAAATTGACCTCAAATCTTTCCTTGAAATACCTAGCTAAAATTGCACCAGAAAATATTAATGTAGTAAGAAACCACCAATAATTTACATTAAGGCACATCATGCATGATGGAATCAGGGACGCAGGGCGTGGGGGTTGCACACTGTGAACTATTACTGGCATCTGGTTCCTATTTCAGGGGTACAAGTGGAGTATCCCCCATTCGGATAATTATACTGGCATCTGATTAAGCTAGTGGTGTGGTA…
GE51	FJ534473.1	Gansu	Gymnocypris eckloni	Zhao,K. 2010	ATAATTTTACAACAATGTGCTAATACATGTATGTATTATCACCAACTTATTATTTTAACCACAAAGCAAGTACTAAATTCTAAGACATACATAAGCATAAAATTAAGACACAGAAATACTTCTACATTAAGCCGGGTAATATATTAATCCCTTAAAAATTGACCTCAAATCTTTCCTTGAAATACCTAGCTAAAATTGCACCAGAAAATATTAATGTAGTAAGAAACCACCAATAATTTACATTAAGGCACATCATGCATGATAGAATCAGGGACGCAGGGCGTGGGGGTTGCACACTGTGAACTATTACTGGCATCTGGTTCCTATTTCAGGGGTACAAGTGGAGTATCCCCCATTCGGATAACTATACTGGCATCTGATTAAGCTAGTGGTGTGGTA…
GE52	FJ534474.1	Gansu	Gymnocypris eckloni	Zhao,K. 2010	ATAATTTTACAACAATGTGCTAATACATGTATGTATTATCACCAACTTATTATTTTAACCACAAAGCAAGTACTAAATTCTAAGACATACATAAGCATAAAATTAAGACACAGAAATACTTCTACATTAAGCCGGGTAATATATTAATCCCTTAAAAATTGACCTCAAATCTTTCCTTGAAATACCTAGCTAAAATTGCACCAGAAAATATTAATGTAGTAAGAAACCACCAATAATTTACATTAAGGCACATCATGCATGATGGAATCAGGGACACAGGGCGTGGGGGTTGCACACTGTGAACTATTACTGGCATCTGGTTCCTATTTCAGGGGTACAAGTGGAGTATCCCCCATTCGGATAATTATACTGGCATCTGATTAAGCTAGTGGTGTGGTA…
GE53	FJ534475.1	Gansu	Gymnocypris eckloni	Zhao,K. 2010	ATAATTTTACAACAATGTGCTAATACATGTATGTATTATCACCAACTTATTATTTTAACCACAAAGCAAGTACTAAATTCTAAGACATACATAAGCATAAAATTAAGACACAGAAATACTTCTACATTAAGCCGGGTAATATATTAATCCCTTAAAAATTGACCTCAAATCTTTCCTTGAAATACCTAGCTAAAATTGCACCAGAAAATATTAATGTAGTAAGAAACCACCAATAATTTACATTAAGGCACATCATGCATGATGGAATCAGGGACACAGGGCGTGGGGGTTGCACACTGTGAACTATTACTGGCATCTGGTTCCTATTTCAGGGGTACAAGTGGAGTATCCCCCATTCGGATAATTATACTGGCATCTGATTAAGCTAGTGGTGTGGTA…
GE54	FJ534476.1	Gansu	Gymnocypris eckloni	Zhao,K. 2010	ATAATTTTACAACAATGTGCTAATACATGTATGTATTATCACCAACTTATTATTTTAACCACAAAGCAAGTACTAAATTCTAAGACATACATAAGCATAAAATTAAGACACAGAAATACTTCTACATTAAGCCGGGTAATATATTAATCCCTTAAAAGTTGACCTCAAATCTTTCCTTGAAATACCTAGCTAAAATTGCACCAGAAAATATTAATGTAGTAAGAAACCACCAATAATTTACATTAAGGCACATCATGCATGATGGAATCAGGGACACAGGGCGTGGGGGTTGCACACTGTGAACTATTACTGGCATCTGGTTCCTATTTCAGGGGTACAAGTGGAGTATCCCCCATTCGGATAATTATACTGGCATCTGATTAAGCTAGTGGTGTGGTA…
GE55	FJ977364.1	Gansu	Gymnocypris eckloni	Zhao,K. 2010	ATAATTTTACAACAATGTGCTAATACATGTATGTATTATCACCAACTTATTATTTTAACCACAAAGCAAGTACTAAATTCTAAGACATACATAAGCATAAAATTAAGACACAGAAATACTTCTACATTAAGCCGGGTAATATATTAATCCCTTAAAACTTGACCTCAAATCTTTCCTTGAAATACCTAGCTAAAATTGCACCAGAAAATATTAATGTAGTAAGAAACCACCAATAATTTACATTAAGGCACATCATGCATGATGGAATCAGGGACACAAGGCGTGGGGGTTGCACACTGTGAACTATTACTGGCATCTGGTTCCTATTTCAGGGGTACAAGTGGAGTATCCCCCATTCGGATAATTATACTGGCATCTGATTAAGCCAGTGGTGTGGTA…
GE56	FJ977365.1	Gansu	Gymnocypris eckloni	Zhao,K. 2010	ATAATTTTACAACAATGTGCTAATACATGTATGTATTATCACCAACTTATTATTTTAACCACAAAGCAAGTACTAAATTCTAAGACATACATAAGCATAAAATTAAGACACAGAAATACTTCTACATTAAGCCGGGTAATATATTAATCCCTTAAAAATTGACCTCAAATCTTTCCTTGAAATACCTAGCTAAAATTGCACCAGAAAATATTAATGTAGTAAGAAACCACCAATAATTTACATTAAGGCACATCATGCATGATAGAATCAGGGACACAGGGCGTGGGGGTTGCACACTGTGAACTATTACTGGCATCTGGTTCCTATTTCAGGGGTACAAGTGGAGTATCCCCCATTCGGATAATTATACTGGCATCTGATTAAGCCAGTGGTGTGGTA…
GE57	FJ977366.1	Gansu	Gymnocypris eckloni	Zhao,K. 2010	ATAATTTTACAACAATGTGCTAATACATGTATGTATTATCACCAACTTATTATTTTAACCACAAAGCAAGTACTAAATTCTAAGACATACATAAGCATAAAATTAAGACACAGAAATACTTCTACATTAAGCCGGGTAATATATTAATCCCTTAAAAGTTGACCTCAAATCTTTCCTTGAAATACCTAGCTAAAATTGCACCAGAAAATATTAATGTAGTAAGAAACCACCAATAATTTACATTAAGGCACATCATGCATGATAGAATCAGGGACACAGGGCGTGGGGGTTGCACACTGTGAACTATTACTGGCATCTGGTTCCTATTTCAGGGGTACAAGTGGAGTATCCCCCATTCGGATAATTATACTGGCATCTGATTAAGCCAGTGGTGTGGTA…
GE58	FJ977367.1	Gansu	Gymnocypris eckloni	Zhao,K. 2010	ATAATTTTACAACAATGTGCTAATACATGTATGTATTATCACCAACTTATTATTTTAACCACAAAGCAAGTACTAAATTCTAAGACATACATAAGCATAAAATTAAGACACAGAAATACTTCTACATTAAGCCGGGTAATATATTAATCCCTTAAAAGTTGACCTCAAATCTTTCCTTGAAATACCTAGCTAAAATTGCACCAAAAAATATTAATGTAGTAAGAAACCACCAATAATTTACATTAAGGCACATCATGCATGATAGAATCAGGGACACAGGGCGTGGGGGTTGCACACTGTGAACTATTACTGGCATCTGGTTCCTATTTCAGGGGTACAAGTGGAGTATCCCCCATTCGGATAATTATACTGGCATCTGATTAAGCCAGTGGTGTGGTA…
GE59	FJ977368.1	Gansu	Gymnocypris eckloni	Zhao,K. 2010	ATAATTTTACAACAATGTGCTAATACATGTATGTATTATCACCAACTTATTATTTTAACCACAAAGCAAGTACTAAATTCTAAGACATACATAAGCATAAAATTAAGACACAGAAATACTTCTACATTAAGCCGGGTAATATATTAATCCCTTAAAAGTTGACCTCAAATCTTTCCTTGAAATACCTAGCTAAAATTGCACCAAAAAATATTAATGTAGTAAGAAACCACCAATAATTTACATTAAGGCACATCATGCATGATAGAATCAGGGACACAGGGTGTGGGGGTTGCACACTGTGAACTATTACTGGCATCTGGTTCCTATTTCAGGGGTACAAGTGGAGTATCCCCCATTCGGATAATTATACTGGCATCTGATTAAGCCAGTGGTGTGGTA…
GE60	FJ977369.1	Gansu	Gymnocypris eckloni	Zhao,K. 2010	ATAATTTTACAACAATGTGCTAATACATGTATGTATTATCACCAACTTATTATTTTAACCACAAAGCAAGTACTAAATTCTAAGACATACATAAGCATAAAATTAAGACACAGAAATACTTCTACATTAAGCCGGGTAATATATTAATCCCTTAAAAGTTGACCTCAAATCTTTCCTTGAAATACCTAGCTAAAATTGCACCAAAAAATATTAATGTAGTAAGAAACCACCAATAATTTACATTAAGGCATATCATGCATGATAGAATCAGGGACACAAGGCGTGGGGGTTGCACACTGTGAACTATTACTGGCATCTGGTTCCTATTTCAGGGGTACAAGTGGAGTATCCCCCATTCGGATAATTATACTGGCATCTGATTAAGCCAGTGGTGTGGTA…
GE61	FJ977370.1	Gansu	Gymnocypris eckloni	Zhao,K. 2010	ATAATTTTACAACAATGTGCTAATACATGTATGTATTATCACCAACTTATTATTTTAACCACAAAGCAAGTACTAAATTCTAAGACATACATAAGCATAAAATTAAGACACAGAAATACTTCTACATTAAGCTGGGTAATATATTAATCCCTTAAAAGTTGACCTCAAATCTTTCCTTGAAATACCTAGCTAAAATTGCACCAAAAAATATTAATGTAGTAAGAAACCACCAATAATTTACATTAAGGCACATCATGCATGATAGAATCAGGGACACAGGGCGTGGGGGTTGCACACTGTGAACTATTACTGGCATCTGGTTCCTATTTCAGGGGTACAAGTGGAGTATCCCCCATTCGGATAATTATACTGGCATCTGATTAAGCCAGTGGTGTGGTA…
GE62	FJ977371.1	Gansu	Gymnocypris eckloni	Zhao,K. 2010	ATAATTTTACAACAATGTGCTAATACATGTATGTATTATCACCAACTTATTATTTTAACCACAAAGCAAGTACTAAATTCTAAGACATACATAAGCATAAAATTAAGACACAGAAATACTTCTACATTAAGCCGGGTAATATATTAATCCCTTAAAAGTTGACCTCAAATCTTTCCTTGAAATACCTAGCTAAAATTGCACCAAAAAATATTAATGTAGTAAGAAACCACCAATAATTTACATTAAGGCACATCATGCATGATAGAATCAGGGACACAGGGCGTGGGGGTTGCACACTGTGAACTATTACTGGCATCTGGTTCCTATTTCAGGGGTACAAGTGGAGTATCCCCCATTCGGATAATTATACTGGCATCTGATTAAGCCAGTGGTGTGGTA…
GE63	FJ977372.1	Gansu	Gymnocypris eckloni	Zhao,K. 2010	ATAATTTTACAACAATGTGCTAATACATGTATGTATTATCACCAACTTATTATTTTAACCACAAAGCAAGTACTAAATTCTAAGACATACATAAGCATAAAATTAAGACACAGAAATACTTCTACATTAAGCCGGGTAATATATTAATCCCTTAAAAATTGACCTCAAATCTTTCCTTGAAATACCTAGCTAAAATTGCACCAGAAAATATTAATGTAGTAAGAAACCACCAATAATTTACATTAAGGCACATCATGCATGATGGAATCAGGGACGCAGGGCGTGGGGGTTGCACACTGTGAACTATTACTGGCATCTGGTTCCTATTTCAGGGGTACAAGTGGAGTATCCCCCATTCGGATAATTATACTGGCATCTGATTAAGCTAGTGGTGTGGTA…
GE64	FJ977373.1	Gansu	Gymnocypris eckloni	Zhao,K. 2010	ATAATTTTACAACAATGTGCTAATACATGTATGTATTATCACCAACTTATTATTTTAACCACAAAGCAAGTACTAAATTCTAAGACATACATAAGCATAAAATTAAGACACAGAAATACTTCTACATTAAGCCGGGTAATATATTAATCCCTTAAAAATTGACCTCAAATCTTTCCTTGAAATACCTAGCTAAAATTGCACCAGAAAATATTAATGTAGTAAGAAACCACCAATAATTTACATTAAGGCACATCATGCATGATGGAATCAGGGACACAGGGCGTGGGGGTTGCACACTGTGAACTATTACTGGCATCTGGTTCCTATTTCAGGGGTACAAGTGGAGTATCCCCCATTCGGATAATTATACTGGCATCTGATTAAGCTAGTGGTGTGGTA…
GE65	FJ977374.1	Gansu	Gymnocypris eckloni	Zhao,K. 2010	ATAATTTTACAACAATGTGCTAATACATGTATGTATTATCACCAACTTATTATTTTAACCACAAAGCAAGTACTAAATTCTAAGACATACATAAGCATAAAATTAAGACACAGAAATACTTCTACATTAAGCCGGGTAATATATTAATCCCTTAAAAATTGACCTCAAATCTTTCCTTGAAATACCTAGCTAAAATTGCACCAGAAAATATTAATGTAGTAAGAAACCACCAATAATTTACATTAAGGCACATCATGCATGATGGAATCAGGGACACAGGGCGTGGGGGTTGCACACTGTGAACTATTACTGGCATCTGGTTCCTATTTCAGGGGTACAAGTGGAGTATCCCCCATTCGGATAATTATACTGGCATCTGATTAAGCTAGTGGTGTGGTA…
GE66	FJ977375.1	Gansu	Gymnocypris eckloni	Zhao,K. 2010	ATAATTTTACAACAATGTGCTAATACATGTATGTATTATCACCAACTTATTATTTTAACCACAAAGCAAGTACTAAATTCTAAGACATACATAAGCATAAAATTAAGACACAGAAATACTTCTACATTAAGCCGGGTAATATATTAATCCCTTAAAAATTGACCTCAAATCTTTCCTTGAAATACCTAGCTAAAATTGCACCAGAAAATATTAATGTAGTAAGAAACCACCAATAATTTACATTAAGGCACATCATGCATGATGGAATCAGGGACGCAGGGCGTGGGGGTTGCACACTGTGAACTATTACTGGCATCTGGTTCCTATTTCAGGGGTACAAGTGGAGTATCCCCCATTCGGATAATTATACTGGCATCTGATTAAGCTAGTGGTGTGGTA…
GE67	FJ977376.1	Gansu	Gymnocypris eckloni	Zhao,K. 2010	ATAATTTTACAACAATGTGCTAATACATGTATGTATTATCACCAACTTATTATTTTAACCACAAAGCAAGTACTAAATTCTAAGACATACATAAGCATAAAATTAAGACACAGAAATACTTCTACATTAAGCCGGGTAATATATTAATCCCTTAAAAATTGACCTCAAATCTTTCCTTGAAATACCTAGCTAAAATTGCACCAGAAAATATTAATGTAGTAAGAAACCACCAATAATTTACATTAAGGCACATCATGCATGATAGAATCAGGGACGCAGGGCGTGGGGGTTGCACACTGTGAACTATTACTGGCATCTGGTTCCTATTTCAGGGGTACAAGTGGAGTATCCCCCATTCGGATAACTATACTGGCATCTGATTAAGCTAGTGGTGTGGTA…
GE68	FJ977377.1	Gansu	Gymnocypris eckloni	Zhao,K. 2010	ATAATTTTACAACAATGTGCTAATACATGTATGTATTATCACCAACTTATTATTTTAACCACAAAGCAAGTACTAAATTCTAAGACATACATAAGCATAAAATTAAGACACAGAAATACTTCTACATTAAGCCGGGTAATATATTAATCCCTTAAAAATTGACCTCAAATCTTTCCTTGAAATACCTAGCTAAAATTGCACCAGAAAATATTAATGTAGTAAGAAACCACCAATAATTTACATTAAGGCACATCATGCATGATAGAATCAGGGACACAGGGCGTGGGGGTTGCACACTGTGAACTATTACTGGCATCTGGTTCCTATTTCAGGGGTACAAGTGGAGTATCCCCCATTCGGATAATTATACTGGCATCTGATTAAGCTAGTGGTGTGGTA…
GE69	FJ977378.1	Gansu	Gymnocypris eckloni	Zhao,K. 2010	ATAATTTTACAACAATGTGCTAATACATGTATGTATTATCACCAACTTATTATTTTAACCACAAAGCAAGTACTAAATTCTAAGACATACATAAGCATAAAATTAAGACACAGAAATACTTCTACATTAAGCCGGGTAATATATTAATCCCTTAAAAATTGACCTCAAATCTTTCCTTGAAATACCTAGCTAAAATTGCACCAGAAAATATTAATGTAGTAAGAAACCACCAATAATTTACATTAAGGCACATCATGCATGATGGAATCAGGGACGCAGGGCGTGGGGGTTGCACACTGTGAACTATTACTGGCATCTGGTTCCTATTTCAGGGGTACAAGTGGAGTATCCCCCATTCGGATAATTATACTGGCATCTGATTAAGCTAGTGGTGTGGTA…
GE70	FJ977379.1	Gansu	Gymnocypris eckloni	Zhao,K. 2010	ATAATTTTACAACAATGTGCTAATACATGTATGTATTATCACCAACTTATTATTTTAACCACAAAGCAAGTACTAAATTCTAAGACATACATAAGCATAAAATTAAGACACAGAAATACTTCTACATTAAGCCGGGTAATATATTAATCCCTTAAAAATTGACCTCAAATCTTTCCTTGAAATACCTAGCTAAAATTGCATCAGAAAATATTAATGTAGTAAGAAACCACCAATAATTTACATTAAGGCACATCATGCATGATGGAATCAGGGACACAGGGCGTGGGGGTTGCACACTGTGAACTATTACTGGCATCTGGTTCCTATTTCAGGGGTACAAGTGGAGTATCCCCCATTCGGATAATTATACTGGCATCTGATTAAGCTAGTGGTGTGGTA…
GE71	FJ977380.1	Gansu	Gymnocypris eckloni	Zhao,K. 2010	ATAATTTTACAACAATGTGCTAATACATGTATGTATTATCACCAACTTATTATTTTAACCACAAAGCAAGTACTAAATTCTAAGACATACATAAGCATAAAATTAAGACACAGAAATACTTCTACATTAAGCCGGGTAATATATTAATCCCTTAAAAGTTGACCTCAAATCTTTCCTTGAAATACCTAGCTAAAATTGCACCAGAAAATATTAATGTAGTAAGAAACCACCAATAATTTACATTAAGGCACATCATGCATGATGGAATCAGGGACACAGGGCGTGGGGGTTGCACACTGTGAACTATTACTGGCATCTGGTTCCTATTTCAGGGGTACAAGTGGAGTATCCCCCATTCGGATAATTATACTGGCATCTGATTAAGCTAGTGGTGTGGTA…
GE72	FJ977381.1	Gansu	Gymnocypris eckloni	Zhao,K. 2010	ATAATTTTACAACAATGTGCTAATACATGTATGTATTATCACCAACTTATTATTTTAACCACAAAGCAAGTACTAAATTCTAAGACATACATAAGCATAAAATTAAGACACAGAAATACTTCTACATTAAGCCGGGTAATATATTAATCCCTTAAAAATTGACCTCAAATCTTTCCTTGAAATACCTAGCTAAAATTGCACCCGAAAATATTAATGTAGTAAGAAACCACCAATAATTTACATTAAGGCACATCATGCATGATGGAATCAGGGACACAGGGCGTGGGGGTTGCACACTGTGAACTATTACTGGCATCTGGTTCCTATTTCAGGGGTACAAGTGGAGTATCCCCCATTCGGATAATTATACTGGCATCTGATTAAGCTAGTGGTGTGGTA…
GE73	FJ977382.1	Gansu	Gymnocypris eckloni	Zhao,K. 2010	ATAATTTTACAACAATGTGCTAATACATGTATGTATTATCACCAACTTATTATTTTAACCACAAAGCAAGTACTAAATTCTAAGACATACATAAGCATAAAATTAAGACACAGAAATACTTCTACATTAAGCCGGGTAATATATTAATCCCTTAAAAATTGACCTCAAATCTTTCCTTGAAATACCTAGCTAAAATTGCACCAGAAAATATTAATGTAGTAAGAAACCACCAATAATTTACATTAAGGCACATCATGCATGATGGAATCAGGGACACAGGGTGTGGGGGTTGCACACTGTGAACTATTACTGGCATCTGGTTCCTATTTCAGGGGTACAAGTGGAGTATCCCCCATTCGGATAATTATACTGGCATCTGATTAAGCTAGTGGTGTGGTA…
GE74	FJ977383.1	Gansu	Gymnocypris eckloni	Zhao,K. 2010	ATAATTTTACAACAATGTGCTAATACATGTATGTATTATCACCAACTTATTATTTTAACCACAAAGCAAGTACTAAATTCTAAGACATACATAAGCATAAAATTAAGACACAGAAATACTTCTACATTAAGCCGGGTAATATATTAATCCCTTAAAAATTGACCTCAAATCTTTCCTTGAAATACCTAGCTAAAATTGCACCAGAAAATATTAATGTAGTAAGAAACCACCAATAATTTACATTAAGGCACATCATGCATGATGGAATCAGGGACACAGGGCGTGGGGGTTGCACACTGTGAACTATTACTGGCATCTGGTTCCTATTTCAGGGGTACAAGTGGAGTATCCCCCATTCGGATAATTATACTGGCATCTGATTAAGCTAGTGGTGTGGTA…
GE75	FJ977384.1	Gansu	Gymnocypris eckloni	Zhao,K. 2010	ATAATTTTACAACAATGTGCTAATACATGTATGTATTATCACCAACTTATTATTTTAACCACAAAGCAAGTACTAAATTCTAAGACATACATAAGCATAAAATTAAGACACAGAAATACTTCTACATTAAGCCGGGTAATATATTAATCCCTTAAAAATTGACCTCAAATCTTTCCTTGAAATACCTAGCTAAAATTGCACCAGAAAATATTAATGTAGTAAGAAACCACCAATAATTTACATTAAGGCACATCATGCATGATGGAATCAGGGACACAGGGCGTGGGGGTTGCACACTGTGAACTATTACTGGCATCTGGTTCCTATTTCAGGGGTACAAGTGGAGTATCCCCCATTCGGATAATTATACTGGCATCTGATTAAGCTAGTGGTGTGGTA…
GE76	FJ977385.1	Gansu	Gymnocypris eckloni	Zhao,K. 2010	ATAATTTTACAACAATGTGCTAATACATGTATGTATTATCACCAACTTATTATTTTAACCACAAAGCAAGTACTAAATTCTAAGACATACATAAGCATAAAATTAAGACACAGAAATACTTCTACATTAAGCCGGGTAATATATTAATCCCTTAAAAATTGACCTCAAATCTTTCCTTGAAATACCTAGCTAAAATTGCACCAGAAAATATTAATGTAGTAAGAAACCACCAATAATTTACATTAAGGCACATCATGCATGATGGAATCAGGGACACAGGGCGTGGGGGTTGCACACTGTGAACTATTACTGGCATCTGGTTCCTATTTCAGGGGTACAAGTGGAGTATCCCCCATTCGGATAATTATACTGGCATCTGATTAAGCTAGTGGTGTGGTA…
GE77	FJ977386.1	Gansu	Gymnocypris eckloni	Zhao,K. 2010	ATAATTTTACAACAATGTGCTAATACATGTATGTATTATCACCAACTTATTATTTTAACCACAAAGCAAGTACTAAATTCTAAGACATACATAAGCATAAAATTAAGACACAGAAATACTTCTACATTAAGCCGGGTAATATATTAATCCCTTAAAAATTGACCTCAAATCTTTCCTTGAAATACCTAGCTAAAATTGCACCAGAAAATATTAATGTAGTAAGAAACCACCAATAATTTACATTAAGGCACATCATGCATGATGGAATCAGGGACACAGGGCGTGGGGGTTGCACACTGTGAACTATTACTGGCATCTGGTTCCTATTTCAGGGGTACAAGTGGAGTATCCCCCATTCGGATAATTATACTGGCATCTGATTAAGCTAGTGGTGTGGTA…
GE78	FJ977387.1	Gansu	Gymnocypris eckloni	Zhao,K. 2010	ATAATTTTACAACAATGTGCTAATACATGTATGTATTATCACCAACTTATTATTTTAACCACAAAGCAGGTACTAAATTCTAAGACATACATAAGCATAAAATTAAGACACAGAAATACTTCTACATTAAGCCGGGTAATATATTAATCCCTTAAAAATTGACCTCAAATCTTTCCTTGAAATACCTAGCTAAAATTGCACCAGAAAATATTAATGTAGTAAGAAACCACCAATAATTTACATTAAGGCACATCATGCATGATGGAATCAGGGACACAGGGCGTGGGGGTTGCACACTGTGAACTATTACTGGCATCTGGTTCCTATTTCAGGGGTACAAGTGGAGTATCCCCCATTCGGATAATTATACTGGCATCTGATTAAGCTAGTGGTGTGGTA…
GE79	FJ977388.1	Gansu	Gymnocypris eckloni	Zhao,K. 2010	ATAATTTTACAACAATGTGCTAATACATGTATGTATTATCACCAACTTATTATTTTAACCACAAAGCAAGTACTAAATTCTAAGACATACATAAGCATAAAATTAAGACACAGAAATACTTCTACATTAAGCCGGGTAATATATTAATCCCTTAAAAATTGACCTCAAATCTTTCCTTGAAATACCTAGCTAAAATTGCACCAGAAAATATTAATGTAGTAAGAAACCACCAATAATTTACATTAAGGCACATCATGCATGATGGAATCAGGGACGCAGGGCGTGGGGGTCGCACACTGTGAACTATTACTGGCATCTGGTTCCTATTTCAGGGGTACAAGTGGAGTATCCCCCATTCGGATAATTATACTGGCATCTGATTAAGCTAGTGGTGTGGTA…
GE80	FJ977389.1	Gansu	Gymnocypris eckloni	Zhao,K. 2010	ATAATTTTACAACAATGTGCTAATACATGTATGTATTATCACCAACTTATTATTTTAACCACAAAGCAAGTACTAAATTCTAAGACATACATAAGCATAAAATTAAGACACAGAAATACTTCTACATTAAGCCGGGTAATATATTAATCCCTTAAAAATTGACCTCAAATCTTTCCTTGAAATACCTAGCTAAAATTGCACCAGAAAATATTAATGTAGTAAGAAACCACCAATAATTTACATTAAGGCACATCATGCATGATGGAATCAGGGACGCAGGGCGTGGGGGTCGCACACTGTGAACTATTACTGGCATCTGGTTCCTATTTCAGGGGTACAAGTGGAGTATCCCCCATTCGGATAATTATACTGGCATCTGATTAAGCCAGTGGTGTGGTA…
GE81	FJ977390.1	Gansu	Gymnocypris eckloni	Zhao,K. 2010	ATAATTTTACAACAATGTGCTAATACATGTATGTATTATCACCAACTTATTATTTTAACCACAAAGCAAGTACTAAATTCTAAGACATACATAAGCATAAAATTAAGACACAGAAATACTTCTACATTAAGCCGGGTAATATATTAATCCCTTAAAAATTGACCTCAAATCTTTCCTTGAAATACCTAGCTAAAATTGCACCAGAAAATATTAATGTAGTAAGAAACCACCAATAATTTACATTAAGGCACATCATGCATGATGGAATCAGGGACGCAGGGCGTGGGGGTTGCACACTGTGAACTATTACTGGCATCTGGTTCCTATTTCAGGGGTACAAGTGGAGTATCCCCCATTCGGATAATTATACTGGCATCTGATTAAGCTAGTGGTGTGGTA…
GE82	FJ977391.1	Gansu	Gymnocypris eckloni	Zhao,K. 2010	ATAATTTTACAACAATGTGCTAATACATGTATGTATTATCACCAACTTATTATTTTAACCACAAAGCAAGTACTAAATTCTAAGACATACATAAGCATAAAATTAAGACACAGAAATACTTCTACATTAAGCCGGGTAATATATTAATCCCTTAAAAATTGACCTCAAATCTTTCCTTGAAATACCTAGCTAAAATTGCACCAGAAAATATTAATGTAGTAAGAAACCACCAATAATTTACATTAAGGCACATCATGCATGATGGAATCAGGGACGCAGGGCGTGGGGGTTGCACACTGTGAACTATTACTGGCATCTGGTTCCTATTTCAGGGGTACAAGTGGAGTATCCCCCATTCGGATAATTATACTGGCATCTGATTAAGCTAGTGGTGTGGTA…
GE83	FJ977392.1	Gansu	Gymnocypris eckloni	Zhao,K. 2010	ATAATTTTACAACAATGTGCTAATACATGTATGTATTATCACCAACTTATTATTTTAACCACAAAGCAAGTACTAAATTCTAAGACATACATAAGCATAAAATTAAGACACAGAAATACTTCTACATTAAGCCGGGTAATATATTAATCCCTTAAAAATTGACCTCAAATCTTTCCTTGAAATACCTAGCTAAAATTGCACCAGAAAATATTAATGTAGTAAGAAACCACCAATAATTTACATTAAGGCACATCATGCATGATGGAATCAGGGACGCAGGGCGTGGGGGTTGCACACTGTGAACTATTACTGGCATCTGGTTCCTATTTCAGGGGTACAAGTGGAGTATCCCCCATTCGGATAATTATACTGGCATCTGATTAAGCTAGTGGTGTGGTA…
GE84	FJ977393.1	Gansu	Gymnocypris eckloni	Zhao,K. 2010	ATAATTTTACAACAATGTGCTAATACATGTATGTATTATCACCAACTTATTATTTTAACCACAAAGCAAGTACTAAATTCTAAGACATACATAAGCATAAAATTAAGACACAGAAATAATTCTACATTAAGCCGGGTAATATATTAATCCCTTAAAAATTGACCTCAAATCTTTCCTTGAAATACCTAGCTAAAATTGCACCAGAAAATATTAATGTAGTAAGAAACCACCAATAATTTACATTAAGGCACATCATGCATGATGGAATCAGGGACGCAGGGCGTGGGGGTTGCACACTGTGAACTATTACTGGCATCTGGTTCCTATTTCAGGGGTACAAGTGGAGTATCCCCCATTCGGATAATTATACTGGCATCTGATTAAGCTAGTGGTGTGGTA…
GE85	JN990890.1	Qinghai	Gymnocypris eckloni	Yang,C.2012	ATAATTTTACAACAATGTGCTAATACATGTATGTATTATCACCAACTTATTATTTTAACCACAAAGCAAGTACTAAATTCTAAGACATACATAAGCATAAGATTAAGACACAGAAATACTACTACATTAAGCCGGGTAATATATTAATCCCTTAAAACTTGACCTCAAATCTTTCCTTGAAATACTTAGCCAAAATCGTATTAGAAAATATTAATGTAGTAAGAAACCACCAATAATTTACATTAAGGCACATCATGCATGATGGAATCAGGGACGCAGGGCGTGGGGGTTGCACACTGTGAACTATTACTGGCATCTGGTTCCTATTTCAGGGGTACAACTGAAGTATCCCCCATTCGGATAATTATACTGGCATCTGATTAAGCCAGTGGTGTGGTA…
GE86	JN990893.1	Qinghai	Gymnocypris eckloni	Yang,C.2012	ATAATTTTACAACAATGTGCTAATACATGTATGTATTATCACCAACTTATTATTTTAACCACAAAGCAAGTACTAAATTCTAAGACATACATAAGCATAAAATTAAGACACAGAAATACTACTACATTAAGCCGGGTAATATATTAATCCCTTAAAACTTGACCTCAAATCTTTCCTTGAAATACTTAGCCAAAATCGTATTAGAAAATATTAATGTAGTAAGAAACCACCAATAATTTACATTAAGGCACATCATGCATGATGGAATCAGGGACGCAGGGCGTGGGGGTTGCACACTGTGAACTATTACTGGCATCTGGTTCCTATTTCAGGGGTACAACTGAAGTATCCCCCATTCGGATAATTATACTGGCATCTGATTAAGCCAGTGGTGTGGTA…
GE87	JN990891.1	Qinghai	Gymnocypris eckloni	Yang,C.2012	ATAATTTTACAACAATGTGCTAATACATGTATGTATTATCACCAACTTATTATTTTAACCACAAAGCAAGTACTAAATTTTAAGACATACATAAGCATAAAATTAAGACACAGAAATACTATTACATTAAGCCGGGTAATATATTAATCCCTTAAAACTTGACCTCAAATCTTTCCTTGAAATACCTAGCTAAAATTGTATTGGAAAATATTAATGTAGTAAGAAACCACCAATGATTTACATTAAGGCACATCATGCATGATGGAATCAGGGACACAAGGCGTGGGGGTCGCACACTGTGAACTATTACTGGCATCTGGTTCCTATTTCAGGGGTACAACTGGAGTATCCCCCATTCGGATAACTATACTGGCATCTGATTAAGCTAGTGGTGTGGTA…
GE88	JN990892.1	Qinghai	Gymnocypris eckloni	Yang,C.2012	ATAATTTTACAACAATGTGCTAATACATGTATGTATTATCACCAACTTATTATTTTAACCACAAAGCAAGTACTAAATTTTAAGACATACATAAGCATAAAATTAAGACACAGAAATACTATTACATTAAGCCGGGTAATATATTAATCCCTTAAAACTTGACCTCAAATCTTTCCTTGAAATACCTAGCTAAAATTGTATTGGAAAATATTAATGTAGTAAGAAACCACCAATGATTTACATTAAGGCACATCATGCATGATGGAATCAGGGACACAAGGCGTGGGGGTCGCACACTGTGAACTATTACTGGCATCTGGTTCCTATTTCAGGGGTACAACTGGAGTATCCCCCATTCGGATAACTATACTGGCATCTGATTAAGCCAGTGGTGTGGTA…
GE89	JN990889.1	Qinghai	Gymnocypris eckloni	Yang,C.2012	ATAATTTTACAACAATGTGCTAATACATGTATGTATTATCACCAACTTATTATTTTAACCACAAAGCAAGTACTAAATTCTAAGACATACATAAGCATAAAATTAAGACACAGAAATACTACTACATTAAGCCGGGTAATATATTAATCCCTTAAAACTTGACCTCAAATCTTTCCTTGAAATACCTAACTAAAATCGCATCGAAGAATATTAATGTAGTAAGAAACCACCAACGATTTACATTAAGGCACATCATGCATGATGGAATCAGGGACGCAGGGCGTGGGGGTCGCACACTGTGAACTATTACTGGCATCTGGTTCCTATTTCAGGGGTACAACTGAAGTATCCCCCATTCGGATAATTATACTGGCATCTGATTAAGCCAGTGGTGTGGTA…
GE90	JN990894.1	Qinghai	Gymnocypris eckloni	Yang,C.2012	ATAATTTTACAACAATGTGCTAATACATGTATGTATTATCACCAACTTATTATTTTAACCACAAAGCAAGTACTAAATTCTAAGACATACATAAGCATAAAATTAAGACACAGAAATACTACTACATTAAGCCGGGTAATATATTAATCCCTTAAAACTTGACCTCAAATCTTTCCTTGAAATACCTAACTAAAATCGCATCAAAGAATATTAATGTAGTAAGAAACCACCAACGATTTACATTAAGGCACATCATGCATGATGGAATCAGGGACGCAGGGCGTGGGGGTCGCACACTGTGAACTATTACTGGCATCTGGTTCCTATTTCAGGGGTACAACTGAAGTATCCCCCATTCGGATAATTATACTGGCATCTGATTAAGCCAGTGGTGTGGTA…
GE91	JN990895.1	Qinghai	Gymnocypris eckloni	Yang,C.2012	ATAATTTTACAACAATGTGCTAATACATGTATGTATTATCACCAACTTATTATTTTAACCACAAAGCAAGTACTAAATTCTAAGACATACATAAGCATAAAATTAAGACACAGAAATACTACTACATTAAGCCGGGTAATATATTAATCCCTTAAAACTTGACCTCAAATCTTTCCTTGAAATACCTAACTAAAATCGCATCAAAGAATATTAATGTAGTAAGAAACCACCAACGATTTACATTAAGGCACATCATGCATGATGGAATCAGGGACGCAGGGCGTGGGGGTCGCACACTGTGAACTATTACTGGCATCTGGTTCCTATTTCAGGGGTACAACTGAAGTATCCCCCATTCGGATAATTATACTGGCATCTGATTAAGCCAGTGGTGTGGTA…
GE92	KJ610746.1	Gansu	Gymnocypris eckloni	Zhang,J.P, 2014	ATAATTTTACAACAATGTGCTAATACATGTATGTATTATCACCAACTTATTATTTTAACCACAAAGCAAGTACTAAATTCTAAGACATACATAAGCATAAAATTAAGACACAGAAATACTTCTACATTAAGCCGGGTAATATATTAATCCCTTAAAAATTGACCTCAAATCTTTCCTTGAAATACCTAGCTAAAATTGCACCGGAAAATATTAATGTAGTAAGAAACCACCAATAATTTACATTAAGGCACATCATGCATGATGGAATCAGGGACGCAGGGCGTGGGGGTTGCACACTGTGAACTATTACTGGCATCTGGTTCCTATTTCAGGGGTACAAGTGGAGTATCCCCCATTCGGATAATTATACTGGCATCTGATTAAGCTAGTGGTGTGGTA…
GE93	KJ610747.1	Gansu	Gymnocypris eckloni	Zhang,J.P, 2014	ATAATTTTACAACAATGTGCTAATACATGTATGTATTATCACCAACTTATTATTTTAACCACAAAGCAAGTACTAAATTCTAAGACATACATAAGCATAAAATTAAGACACAGAAATACTTCTACATTAAGCCGGGTAATATATTAATCCCTTAGAGATTGACCTCAAATCTTTCCTTGAAATACCTAGCTAAAATTGCACCAGAAAATATTAATGTAGTAAGAAACCACCAATAATTTACATTAAGGCACATCATGCATGATAGAATCAGGGACACAGGGCGTGGGGGTTGCACACTGTGAACTATTACTGGCATCTGGTTCCTATTTCAGGGGTACAAGTGGAGTATCCCCCATTCGGATAATTATACTGGCATCTGATTAAGCTAGTGGTGTGGTA…
GE94	KJ610748.1	Gansu	Gymnocypris eckloni	Zhang,J.P, 2014	ATAATTTTACAACAATGTGCTAATACATGTATGTATTATCACCAACTTATTATTTTAACCACAAAGCAAGTACTAAATTCTAAGACATACATAAGCATAAAATTAAGACACAGAAATACTTCTACATTAAGCCGGGTAATATATTAATCCCTTAAAAATTGACCTCAAATCTTTCCTTGAAATACCTAGCTAAAATTGCACCAGAAAATATTAATGTAGTAAGAAACCACCAATAATTTACATTAAGGCACATCATGCATGATAGAATCAGGGACACAGGGCGTGGGGGTTGCACACTGTGAACTATTACTGGCATCTGGTTCCTATTTCAGGGGTACAAGTGGAGTATCCCCCATTCGGATAATTATACTGGCATCTGATTAAGCTAGTGGTGTGGTA…
GE95	KJ610749.1	Gansu	Gymnocypris eckloni	Zhang,J.P, 2014	ATAATTTTACAACAATGTGCTAATACATGTATGTATTATCACCAACTTATTATTTTAACCACAAAGCAAGTACTAAATTCTAAGACATACATAAGCATAAAATTAAGACACAGAAATACTTCTACATTAAGCCGGGTAATATATTAATCCCTTTAAAATTGACCTCAAATCTTTCCTTGAAATACCTAGCTAAAATTGCACCAGAAAATATTAATGTAGTAAGAAACCACCAATAATTTACATTAAGGCACATCATGCATGATGGAATCAGGGACGCAGGGCGTGGGGGTTGCACACTGTGAACTATTACTGGCATCTGGTTCCTATTTCAGGGGTACAAGTGGAGTATCCCCCATTCGGGTAATTATACTGGCATCTGATTAAGCTAGTGGTGTGGTA…
GE96	KJ610750.1	Gansu	Gymnocypris eckloni	Zhang,J.P, 2014	ATAATTTTACAACAATGTGCTAATACATGTATGTATTATCACCAACTTATTATTTTAACCACAAAGCAAGTACTAAATTCTAAGACATACATAAGCATAAAATTAAGACACAGAAATACTTCTACATTAAGCCGGGTAATATATTAATCCCTTAAAAATTGACCTCAAATCTTTCCTTGAAATACCTAGCTAAAATTGCACCAGAAAATATTAATGTAGTAAGAAACCACCAATAATTTACATTAAGGCACATCATGCATGATGGAATCAGGGACACAGGGTGTGGGGGTTGCACACTGTGAACTATTACTGGCATCTGGTTCCTATTTCAGGGGTACAAGTGGAGTATCCCCCATTCGGATAATTATACTGGCATCTGATTAAGCTAGTGGTGTGGTA…
GE97	KJ610751.1	Gansu	Gymnocypris eckloni	Zhang,J.P, 2014	ATAATTTTACAACAATGTGCTAATACATGTATGTATTATCACCAACTTATTATTTTAACCACAAAGCAGGTACTAAATTCTAAGACATACATAAGCATAAAATTAAGACACAGAAATACTTCTACATTAAGCCGGGTAATATATTAATCCCTTAAAAATTGACCTCAAATCTTTCCTTGAAATACCTAGCTAAAATTGCACCAGAAAATATTAATGTAGTAAGAAACCACCAATAATTTACATTAAGGCACATCATGCATGATGGAATCAGGGACACAGGGCGTGGGGGTTGCACACTGTGAACTATTACTGGCATCTGGTTCCTATTTCAGGGGTACAAGTGGAGTATCCCCCATTCGGATAATTATACTGGCATCTGATTAAGCTAGTGGTGTGGTA…
GE98	KJ610752.1	Gansu	Gymnocypris eckloni	Zhang,J.P, 2014	ATAATTTTACAACAATGTGCTAATACATGTATGTATTATCACCAACTTATTATTTTAACCACAAAGCAAGTACTAAATTCTAAGACATACATAAGCATAAAATTAAGACACAGAAATACTTCTACATTAAGCCGGGTAATATATTAATCCCTTAAAAATTGACCTCAAATCTTTCCTTGAAATACCTAGCTAAAATTGCACCAGAAAATATTAATGTAGTAAGAAACCACCAATAATTTACATTAAGGCACATCATGCATGATGGAATCAGGGACACAGGGTGTGGGGGTTGCACACTGTGAACTATTACTGGCATCTGGTTCCTATTTCAGGGGTACAAGTGGAGTATCCCCCATTCGGATAATTATACTGGCATCTGATTAAGCTAGTGGTGTGGTA…
GE99	KJ610753.1	Gansu	Gymnocypris eckloni	Zhang,J.P, 2014	ATAATTTTACAACAATGTGCTAATACATGTATGTATTATCACCAACTTATTATTTTAACCACAAAGCAAGTACTAAATTCTAAGACATACATAAGCATAAAATTAAGACACAGAAATACTTCTACATCAAGCCGGGTAATATATTAATCCCTTAAAAATTGACCTCAAATCTTTCCTTGAAATACCTAGCTAAAATTGCACCAGAAAATATTAATGTAGTAAGAAACCACCAATAATTCACATTAAGGCACATCATGCATGATAGAATCAGGGACACAGGGCGTGGGGGTTGCACACTGTGAACTATTACTGGCATCTGGTTCCTATTTCAGGGGTACAAGTGGAGTATCCCCCATTCGGATAATTATACTGGCATCTGATTAAGCTAGTGGTGTGGTA…
GE100	KJ610754.1	Gansu	Gymnocypris eckloni	Zhang,J.P, 2014	ATAATTTTACAACAATGTGCTAATACATGTATGTATTATCACCAACTTATTATTTTAACCACAAAGCAAGTACTAAATTCTAAGACATACATAAGCATAAAATTAAGACACAGAAATACTTCTACATTAAGCCGGGTAATATATTAATCCCTTAAAAATTGACCTCAAATCTTTCCTTGAAATACCTAGCTAAAATTGCACCAGAAAATATTAATGTAGTAAGAAACCACCAATAATTTACATTAAGGCACATCATGCATGATGGAATCAGGGACACAGGGTGTGGGGGTTGCACACTGTGAACTATTACTGGCATCTGGTTCCTATTTCAGGGGTACAAGTGGAGTATCCCCCATTCGGATAATTATACTGGCATCTGATTAAGCTAGTGGTGTGGTA…
GE101	KJ610755.1	Gansu	Gymnocypris eckloni	Zhang,J.P, 2014	ATAATTTTACAACAATGTGCTAATACATGTATGTATTATCACCAACTTATTATTTTAACCACAAAGCAAGTACTAAATTCTAAGACATACATAAGCATAAAATTAAGACACAGGAATACTTCTACATTAAGCCGGGTAATATATTAATCCCTTAAAAATTGACCTCAAATCTTTCCTTGAAATACCTAGCTAAAATTGCACCAGAAAATATTAATGTAGTAAGAAACCACCAGTAATTTACATTAAGGCACATCATGCATGATGGAATCAGGGACACAGGGTGTGGGGGTTGCACACTGTGAACTATTACTGGCATCTGGTTCCTATTTCAGGGGTACAAGTGGAGTATCCCCCATTCGGATAATTATACTGGCATCTGATTAAGCTAGTGGTGTGGTA…
GE102	KJ610756.1	Gansu	Gymnocypris eckloni	Zhang,J.P, 2014	ATAATTTTACAACAATGTGCTAATACATGTATGTATTATCACCAACTTATTATTTTAACCACAAAGCAAGTACTAAATTCTAAGACATACATAAGCATAAAATTAAGACACAGAAATACTTCTACATTAAGCCGGGTAATATATTAATCCCTTAAAAATTGACCTCAAATCTTTCCTTGAAATACCTAGCTAAAATTGCACCAGAAAATATTAATGTAGTAAGAAACCACCAATAATTTACATTAAGGCACATCATGCATGATGGAATCAGGGACACAGGGCGTGGGGGTTGCACACTGTGAACTATTACTGGCATCTGGTTCCTATTTCAGGGGTACAAGTGGAGTATCCCCCATTCGGATAATTATACTGGCATCTGATTAAGCTAGTGGTGTGGTA…
GE103	KJ610757.1	Gansu	Gymnocypris eckloni	Zhang,J.P, 2014	ATAATTTTACAACAATGTGCTAATACATGTATGTATTATCACCAACTTATTATTTTAACCACAAAGCAAGTACTAAATTCTAAGACATACATAAGCATAAAATTAAGACACAGAAATACTTCTACATTAAGCCGGGTAATATATTAATCCCTTAAAAATTGACCTCAAATCTTTCCTTGAAATACCTAGCTAAAATTGCACCAGAAAATATTAATGTAGTAAGAAACCACCAATAATTTACATTAAGGCACATCATGCATGATGGAATCAGGGACGCAGGGCGTGGGGGTTGCACACTGTGAACTATTACTGGCATCTGGTTCCTATTTCAGGGGTACAAGTGGAGTATCCCCCATTCGGATAATTATACTGGCATCTGATTAAGCTAGTGGTGTGGTA…
GE104	KJ610758.1	Gansu	Gymnocypris eckloni	Zhang,J.P, 2014	ATAATTTTACAACAATGTGCTAATACATGTATGTATTATCACCAACTTATTATTTTAACCACAAAGCAAGTACTAAATCCTAAGACATACATAAGCATAAAATTAAGACACAGAAATACTTCTACATTAAGCCGGGTAATATATTAATCCCTTAAAAATTGACCTCAAATCTTTCCTTGAAATACCTAGCTAAAATTGCACCAGAAAATATTAATGTAGTAAGAAACCACCAATAATTTACATTAAGGCACATCATGCATGATGGAATCAGGGACACAGGGCGTGGGGGTTGCACACTGTGAACTATTACTGGCATCTGGTTCCTATTTCAGGGGTACAAGTGGAGTATCCCCCATTCGGATAATTATACTGGCATCTGATTAAGCTAGTGGTGTGGTA…
GE105	KJ610759.1	Gansu	Gymnocypris eckloni	Zhang,J.P, 2014	ATAATTTTACAACAATGTGCTAATACATGTATGTATTATCACCAACTTATTATTTTAACCACAAAGCAAGTACTAAATTCTAAGACATACATAAGCATAAAATTAAGACACAGAAATACTTCTACATTAAGCCGGGTAATATATTAGTCCCTTAAAAATTGACCTCAAATCTTTCCTTGAAATACCTAGCTAAAATTGCACCAGAAAATATTAATGTAGTAAGAAACCACCAATAATTTACATTAAGGCACATCATGCATGATGGAATCAGGGACACAGGGTGTGGGGGTTGCACACTGTGAACTATTACTGGCATCTGGTTCCTATTTCAGGGGTACAAGTGGAGTATCCCCCATTCGGATAATTATACTGGCATCTGATTAAGCTAGTGGTGTGGTA…
GE106	KJ610760.1	Gansu	Gymnocypris eckloni	Zhang,J.P, 2014	ATAATTTTACAACAATGTGCTAATACATGTATGTATTATCACCAACTTATTATTTTAACCACAAAGCAAGTACTAAATTCTAAGACATACATAAGCATAAAATTAAGACACAGAAATACTTCTACATTAAGCCGGGTAATATATTAATCCCTTAAAAATTGACCTCAAATCTTTCCTTGAAATACCTAGCTAAAATTGCACCAGAAAATATTAATGTAGTAAGAAACCACCAATAATTTACATTAAGGCACATCATGCATGATAGAATCAGGGACGCAGGGCGTGGGGGTTGCACACTGTGAACTATTACTGGCATCTGGTTCCTATTTCAGGGGTACAAGTGGAGTATCCCCCATTCGGATAACTATACTGGCATCTGATTAAGCTAGTGGTGTGGTA…
GE107	KJ610761.1	Gansu	Gymnocypris eckloni	Zhang,J.P, 2014	ATAATTTTACAACAATGTGCTAATACATGTATGTATTATCACCAACTTATTATTTTAACCACAAAGCAAGTACTAAATTCTAAGACATACATAAGCATAAAATTAAGACACAGAAATACTTCTACATTAAGCCGGGTAATATATTAATCCCTTAAAAATTGACCTCAAATCTTTCCTTGAAATACCTAGCTAAAATTGCACCAGAAAATATTAATGTAGTAAGAAACCACCAATAATTTACATTAAGGCACATCATGCATGATGGAATCAGGGACGCAGGGCGTGGGGGTTGCACACTGTGAGCTATTACTGGCACCTGGTTCCTATTTCAGGGGTACAAGTGGAGTATCCCCCATTCGGATAATTATACTGGCATCTGATTAAGCTAGTGGTGTGGTA…
GE108	KJ610762.1	Gansu	Gymnocypris eckloni	Zhang,J.P, 2014	ATAATTTTACAACAATGTGCTAATACATGTATGTATTATCACCAACTTATTATTTTAACCACAAAGCAAGTACTAAATTCTAAGACATACATAAGCATAAAATTAAGACACAGAAATACTTCTACATTAAGCCGGGTAATATATTAATCCCTTAAAAATTGACCTCAAATCTTTCCTTGAAATACCTAGCTAAAATTGCACCAGAAAATATTAATGTAGTAAGAAACCACCAATAATTTACATTAGGGCACATCATGCATGATGGAATCAGGGACGCAGGGCGTGGGGGTTGCACACTGTGAACTATTACTGGCATCTGGTTCCTATTTCAGGGGTACAAGTGGAGTATCCCCCATTCGGATAATTATACTGGCATCTGATTAAGCTAGTGGTGTGGTA…
GE109	KJ610763.1	Gansu	Gymnocypris eckloni	Zhang,J.P, 2014	ATAATTTTACAACAATGTGCTAATACATGTATGTATTATCACCAACTTATTATTTTAACCACAAAGCAAGTACTAAATTCTAAGACATACATAAGCATAAAATTAAGACACAGAAATACTTCTACATTAAGCCGGGTAATATATTAATCCCTTAAAAATTGACCTCAAATCTTTCCTTGAAATACCTAGCTAAAATTGCACCAGAAAATATTAATGTAGTAAGAAACCACCAATAATTTACATTAAGGCACATCATGCATGATGGAATCAGGGACACAGGGCGTGGGGGTTGCACACTGTGAACTATTACTGGCATCTGGTTCCTATTTCAGGGGTACAAGTGGAGTATCCCCCATTCGGATAATTATACTGGCATCTGATTAAGCTAGTGGTGTGGTA…
GE110	KJ610764.1	Gansu	Gymnocypris eckloni	Zhang,J.P, 2014	ATAATTTTACAACAATGTGCTAATACATGTATGTATTATCACCAACTTATTATTTTAACCACAAAGCAAGTACTAAATTCTAAGACATACATAAGCATAAAATTAAGACACAGAAATACTTCTACATTAAGCCGGGTAATATATTAATCCCTTAAAAATTGACCTCAAATCTTTCCTTGAAATACCCAGCTAAAATTGCACCAGAAAATATTAATGTAGTAAGAAACCACCAATAATTTACATTAAGGCACATCATGCATGATAGAATCAGGGACACAGGGCGTGGGGGTTGCACACTGTGAACTATTACTGGCATCTGGTTCCTATTTCAGGGGTACAAGTGGAGTATCCCCCATTCGGATAATTATACTGGCATCTGATTAAGCTAGTGGTGTGGTA…
GE111	KJ610765.1	Gansu	Gymnocypris eckloni	Zhang,J.P, 2014	ATAATTTTACAACAATGTGCTAATACATGTATGTATTATCACCAACTTATTATTTTAACCACAAAGCAAGTACTAAATTCTAAGACATACATAAGCATAAAATTAAGACACAGAAATACTTCTACATTAAGCCGGGTAATATATTAATCCCTTAAAAATTGACCTCAAATCTTTCCTTGAAATACCTAGCTAAAATTGCACCAGAAAATATTAATGTAGTAAGAAACCACCAATAATTTACATTAAGGCACATCATGCATGATGGAATCAGGGACACAGGGCGTGGGGGTTGCACACTGTGAACTATTACTGGCATCTGGTTCCTATTTCAGGGGTACAAGTGGAGTATCCCCCATTCGGATAATTATACTGGCATCTGATTAAGCTAGTGGTGTGGTA…
GE112	KJ610766.1	Gansu	Gymnocypris eckloni	Zhang,J.P, 2014	ATAATTTTACAACAATGTGCTAATACATGTATGTATTATCACCAACTTATTATTTTAACCACAAAGCAAGTACTAAATTCTAAGACATACATAAGCATAAAATTAAGACACAGAAATACTTCTACATTAAGCCGGGTAATATATTAATCCCTTAAAAATTGACCTCAAATCTTTCCTTGAAATACCTAGCTAAAATTGCACCGGAAAATATTAATGTAGTAAGAAACCACCAATAATTTACATTAAGGCACATCATGCATGATGGAATCAGGGACACAGGGCGTGGGGGTTGCACACTGTGAACTATTACTGGCATCTGGTTCCTATTTCAGGGGTACAAGTGGAGTATCCCCCATTCGGATAATTATACTGGCATCTGATTAAGCTAGTGGTGTGGTA…
GE113	KJ610767.1	Gansu	Gymnocypris eckloni	Zhang,J.P, 2014	ATAATTTTACAACAATGTGCTAATACATGTATGTATTATCACCAACTTATTATTTTAACCACAAAGCAAGTACTAAATTCTAAGACATACATAAGCATAAAATTAAGACACAGAAATACTTCTACATTAAGCCGGGTAATATATTAATCCCTTAAAAATTGACCTCAAATCTTTCCTTGAAATACCTAGCTAAAATTGCACCAGAAAATATTAATGTAGTAAGAAACCACCAATAATTTACATTAAGGCACATCATGCATGATGGAATCAGGGACGCAGGGCGTGGGGGTTGCACACTGTGAACTATTACTGGCATCTGGTTCCTATTTCAGGGGTACAAGTGGAGTATCCCCCATTCGGATAATTATACTGGCATCTGATTAAGCTAGTGGTGTGGTA…
GE114	KJ610768.1	Gansu	Gymnocypris eckloni	Zhang,J.P, 2014	ATAATTTTACAACAATGTGCTAATACATGTATGTATTATCACCAACTTATTATTTTAACCACAAAGCAAGTACTAAATTCTAAGACATACATAAGCATAAAATTAAGACACAGAAATACTTCTACATTAAGCCGGGTAATATATTAATCCCTTAAAAATTGACCTCAAATCTTTCCTTGAAATACCTAGCTAAAATTGCACCAGAAAATATTAATGTAGTAAGAAACCACCAATAATTTACATTAAGGCACATCATGCATGATGGAATCAGGGACGCAGGGCGTGGGGGTTGCACACTGTGAACTATTACTGGCATCTGGTTCCTATTTCAGGGGTACAAGTGGAGTATCCCCCATTCGGATAATTATACTGGCACCTGATTAAGCTAGTGGTGTGGTA…
GE115	KJ610769.1	Gansu	Gymnocypris eckloni	Zhang,J.P, 2014	ATAATTTTACAACAATGTGCTAATACATGTATGTATTATCACCAACTTATTATTTTAACCACAAAGCAAGTACTAAATTCTAAGACATACATAAGCATAAAATTAAGACACAGAAATACTTCTACATTAAGCCGGGTAATATATTAATCCCTTAAAAATTGACCTCAAATCTTTCCTTGAAATACCTAGCTAAAATTGCACCAGAAAATATTAATGTAGTAAGAAACCACCAATAATTTACATTAAGGCACATCATGCATGATGGAATCAGGGACGCAGGGCGTGGGGGTTGCACACTGTGAACTATTACTGGCATCTGGTTCCTATTTCAGGGGTACAAGTGGAGTATCCCCCATTCGGATAATTATACTGGCATCTGATTAAGCTAGTGGTGTGGTA…
GE116	KJ610770.1	Gansu	Gymnocypris eckloni	Zhang,J.P, 2014	ATAATTTTACAACAATGTGCTAATACATGTATGTATTATCACCAACTTATTATTTTAACCACAAAGCAAGTACTAAATTCTAAGACATACATAAGCATAAAATTAAGACACAGAAATACTTCTACATTAAGCCGGGTAATATATTAATCCCTTAAAAATTGACCTCAAATCTTTCCTTGAAATACCTAGCTAAAATTGCACCAGAAAATATTAATGTAGTAAGAAACCACCAATAATTTACATTAAGGCACATCATGCATGATGGAATCAGGGACGCAGGGCGTGGGGGTTGCACACTGTGAACTATTACTGGCATCTGGTTCCTATTTCAGGGGTACAAGTGGAGTATCCCCCATTCGGATAATTATACTGGCATCTGATTAAGCTAGTGGTGTGGTA…
GE117	KJ610771.1	Gansu	Gymnocypris eckloni	Zhang,J.P, 2014	ATAATTTTACAACAATGTGCTAATACATGTATGTATTATCACCAACTTATTATTTTAACCGCAAAGCAAGTACTAAATTCTAAGACATACATAAGCATAAAATTAAGACACAGAAATACTTCTACATTAAGCCGGGTAATATATTAATCCCTTAAAAATTGACCTCAAATCTTTCCTTGAAATACCTAGCTAAAATTGCACCAGAAAATATTAATGTAGTAAGAAACCACCACCAATTTACATTAAGGCACATCATGCATGATGGAATCAGGGACACAGGGCGTGGGGGTTGCACACTGTGAACTATTACTGGCATCTGGTTCCTATTTCAGGGGTACAAGTGGAGTATCCCCCATTCGGATAATTATACTGGCATCTGATTAAGCTAGTGGTGTGGTA…
GE118	KJ610772.1	Gansu	Gymnocypris eckloni	Zhang,J.P, 2014	ATAATTTTACAACAATGTGCTAATACATGTATGTATTATCACCAACTTATTATTTTAACCACAAAGCAAGTACTAAATTCTAAGACATACATAAGCATAAAATTAAGACACAGAAATACTTCTACATTAAGCCGGGTAATATATTAATCCCTTAAAAATTGACCTCAAATCTTTCCTTGAAATACCTAGCTAAAATTGCACCAGAAAATATTAATGTAGTAAGAAACCACCAATAATTTACATTAAGGCACATCATGCATGATGGAATCAGGGACACAGGGTGTGGGGGTTGCACACTGTGAACTATTACTGGCATCTGGTTCCTATTTCAGGGGTACGAGTGGAGTATCCCCCATTCGGATAATTATACTGGCATCTGATTAAGCTAGTGGTGTGGTA…
GE119	KJ610773.1	Gansu	Gymnocypris eckloni	Zhang,J.P, 2014	ATAATTTTACAACAATGTGCTAATACATGTATGTATTATCACCAACTTATTATTTTAACCACAAAGCAAGTACTAAATTCTAAGACATACATAAGCATAAAATTAAGACACAGAAATACTTCTACATTAAGCCGGGTAATATATTAATCCCTTAAAAATTGACCTCAAATCTTTCCTTGAAATACCTAGCTAAAATTGCACCAGAAAATATTAATGTAGTAAGAAACCACCAATAATTTACATTAAGGCACATCATGCATGATGGAATCAGGGACACAGGGTGTGGGGGTTGCACACTGTGAACTATTACTGGCATCTGGTTCCTATTTCAGGGGTACAAGTGGAGTATCCCCCATTCGGATAATTATACTGGCATCTGATTAAGCTAGTGGTGTGGTA…
GE120	KJ610774.1	Gansu	Gymnocypris eckloni	Zhang,J.P, 2014	ATAATTTTACAACAATGTGCTAATACATGTATGTATTATCACCAACTTATTATTTTAACCACAAAGCAAGTACTAAATTCTAAGACATACATAAGCATAAAATTAAGACACAGAAATACTACTACATTAAGCCGGGTAATATATTAATCCCTTAAAAATTGACCTCAAATCTTTCCTTGAAATACCTAGCTAAAATTGCACCAGAAAATATTAATGTAGTAAGAAACCACCAATAATTTACATTAAGGCACATCATGCATGATGGAATCAGGGACGCAGGGCGTGGGGGTTGCACACTGTGAACTATTACTGGCATCTGGTTCCTATTTCAGGGGTACAAGTGGAGTATCCCCCATTCGGATAATTATACTGGCATCTGATTAAGCTAGTGGTGTGGTA…
GE121	KJ610775.1	Gansu	Gymnocypris eckloni	Zhang,J.P, 2014	ATAATTTTACAACAATGTGCTAATACATGTATGTATTATCACCAACTTATTATTTTAACCACAAAGCAAGTACTAAATTCTAAGACATACATAAGCATAAAATTAAGACACAGAAATGCTTCTACATTAAGCCGG-TAATATATTAATCCCTTAAAAATTGACCTCAAATCTTTCCTTGAAATACCTAGCTAAAATTGCGCCAGAAAATATTAATGTAGTAAGAAACCACCAATAATTTACATTAAGGCACATCATGCATGATGGAATCAGGGACACAGGGTGTGGGGGTTGCACACTGTGAACTATTACTGGCATCTGGTTCCTATTTCAGGGGTACAAGTGGAGTATCCCCCATTCGGATAATTATACTGGCATCTGATTAAGCTAGTGGTGTGGTA…
GE122	KJ610776.1	Gansu	Gymnocypris eckloni	Zhang,J.P, 2014	ATAATTTTACAACAATGTGCTAATACATGTATGTATCATCACCAACTTATTATTTTAACCACAAAGCAAGTACTAAATTCTAAGACATACATAAGCATAAAATTAAGACACAGAAATACTTCTACATTAAGCCGGGTAATATATTAATCCCTTAAAAATTGACCTCAAATCTTTCCTTGAAATACCTAGCTAAAATTGCACCAGAAAATATTAATGTAGTAAGAAACCACCAATAATTTACATTAAGGCACATCATGCATGATGGAATCAGGGACACAGGGTGTGGGGGTTGCACACTGTGAACTATTACTGGCATCTGGTTCCTATTTCAGGGGTACAAGTGGAGTATCCCCCATTCGGATAATTATACTGGCATCTGATTAAGCTAGTGGTGTGGTA…
GE123	KJ610777.1	Gansu	Gymnocypris eckloni	Zhang,J.P, 2014	ATAATTTTACAACAATGTGCTAATACACGTATGTATTATCACCAACTTATTATTTTAACCACAAAGCAAGTACTAAATTCTAAGACATACATAAGCATAAAATTAAGACACAGAAATACTTCTACATTAAGCCGGGTAATATATTAATCCCTTAAAAATTGACCTCAAATCTTTCCTTGAAATACCTAGCTAAAATTGCACCAGAAAATATTAATGTAGTAAGAAACCACCAATAATTTACATTAAGGCACATCATGCATGATGGAATCAGGGACACAGGGTGTGGGGGTTGCACATTGTGAACTATTACTGGTATCTGGTTCCTATTTCAGGGGTACAAGTGGAGTATCCCCCATTCGGATAATTATACTGGCATCTGATTAAGCTAGTGGTGTGGTA…
GE124	KJ610778.1	Gansu	Gymnocypris eckloni	Zhang,J.P, 2014	ATAGTTTTACAACAATGTGCTAATACACGTATGTATTATCACCAACTTATTATTTTAACCACAAAGCAAGTACTAAATTCTAAGACATACATAAGCATAAAATTAAGACACAGAAATACTTCTACATTAAGCCGGGTAATATATTAATCCCTTAAAAATTGACCTCAAATCTTTCCTTGAAATACCTAGCTAAAATTGCACCAGAAAATATTAATGTAGTAAGAAACCACCAATAATTTACATTAAGGCACATCATGCATGATGGAATCAGGGACGCAGGGCGTGGGGGTTGCACACTGTGAACTATTACTGGCATCTGGTTCCTATTTCAGGGGTACAAGTGGAGTATCCCCCATTCGGATAATTATACTGGCATCTGATTAAGCTAGTGGTGTGGTA…
GE125	KJ610779.1	Gansu	Gymnocypris eckloni	Zhang,J.P, 2014	ATAATTTTACAACAATGTGCTAATACATGTATGTATTATCACCAACTTATTATTTTAACCACAAAGCAAGTACTAAATTCTAAGACATACATAAGCATAAAATTAAGACACAGAAATACTTCTACATTAAGCCGGGTAATATGTTAATCCCTTAAAA-TTGACCTCAAATCTTTCCTTGAAATACCTAGCTAAAATTGCACCAGAAAATATTAATGTAGTAAGAAACCACCAATAATTTACATTAAGGCACATCATGCATGATGGAATCAGGGACACAGGGCGTGGGGGTTGCACACCGTGAACTATTACTGGCATCTGGTTCCTATTTCAGGGGTACAAGTGGAGTATCCCCCATTCGGATAATTATACTGGCATCTGATTAAGCTAGTGGTGTGGTA…
GE126	KJ610780.1	Gansu	Gymnocypris eckloni	Zhang,J.P, 2014	ATAATTTTACAACAATGTGCTAATACATGTATGTATTATCACCAACTTATTATTTTAACCACAAAGCAAGTACTAAATTCTAAGACATACATAAGCATAAAATTAAGACACAGAAATACTTCTACATTAAGCCGGGTAATATATTAATCCCTTAAAAATTGACCTCAAATCTTTCCTTGAAATACCTAGCTAAAATTGCACCAGAAAATATTAATGTAGTAAGAAACCACCAATAATTTACATTAAGGCACATCATGCATGATGGAATCAGGGACGCAGGGCGTGGGGGTTGCACACTGTGAACTATTACTGGCATCTGGTTCCTATTTCAGGGGTACAAGTGGAGTGTCCCCCATTCGGATAATTATACTGGCATCTGATTAAGCTAGTGGTGTGGTA…
GE127	KJ610781.1	Gansu	Gymnocypris eckloni	Zhang,J.P, 2014	ATAATTTTACAACAATGTGCTAATACATGTATGTATTATCACCAACTTATTATTTTAACCACAAAGCAAGTACTAAATTCTAAGACATACATAAGCATAAAATTAAGACACAGAAATACTTCTACATTAAGCCGGGTAATATATTAATCCCTTAAAAATTGACCTCAAATCTTTCCTTGAAATACCTAGCTAAAATTGCACCAGAAAATATTAATGTAGTAAGAAACCACCAATAATTTACATTAAGGCACATCATGCATGATGGAATCAGGGACGCAGGGCGTGGGGGTTGCACACTGTGAACTATTACTGGCATCTGGTTCCTATTTCAGGGGTACAAGTGGAGTATCCCCCATTCGGATAATTATACTGGCATCTGATTAAGCTAGTGGTGTGGTA…
GE128	KJ610782.1	Gansu	Gymnocypris eckloni	Zhang,J.P, 2014	ATAATTTCACAACAATGTGCTAATACATGTATGTATTATCACCAACTTATTATTTTAACCACAAAGCAAGTACTAAATTCTAAGACATACATAAGCATAAAATTAAGACACAGAAATACTTCTACATTAAGCCGGGTAATATATTAATCCCTTAAAAGTTGACCTCAAATCTTTCCTTGAAATACCTAGCTAAAATTGCACCAGAAAATATTAATGTAGTAAGGAACCACCAATAATTTACATTAAGGCACATCATGCATGATGGAATCAGGGACGCAGGGCGTGGGGGTTGCACACTGTGAACTACTACTGGCATCTGGTTCCTATTTCAGGGGTACAAGTGGAGTATCCCCCATTCGGATAATTATACTGGCATCTGATTAAGCTAGTGGTGTGGTA…
GE129	KJ610783.1	Gansu	Gymnocypris eckloni	Zhang,J.P, 2014	ATAATTTTACAACAATGTGCTAATACATGTATGTATTATCACCAACTTATTATTTTAACCACAAAGCGAGTACTAAATTCTAAGACATACATAAACATAAAATTAAGACACAGAAATACTTCTACATTAAGCCGGGTAGTATATTAATCCCTTAAAAATTGACCTCAAATCTTTCCTTGAAATACCTAGCTAAAATTGCACCAGAAAATATTAATGTAGTAAGAAACCACCAATAATTTACATTAAGGCACATCATGCATGATGGAATCAGGGACGCAGGGCGTAGGGGTTGCACACTGTGAACTATTACTGGCATCTGGTTCCTATTTCAGGGGTACAAGTGGAGTATCCCCCATTCGGATAATTATACTGGCATCTGATTAAGCTAGTGGTGTGGTA…
GE130	KJ610784.1	Gansu	Gymnocypris eckloni	Zhang,J.P, 2014	ATAATTTTACAACAATGTGCTAATACATGTATGTATTATCACCAACTTATTATTTTAACCACAAAGCAAGTACTAAATTCTAAGACATACATAAGCATAAAATTAAGACACAGAAATACTTCTACATTAAGCCGGGTAATATATTAATCCCTTAAAAATTGACCTCAAATCTTTCCTTGAAATACCTAGCTAAAATTGCACCAGAAAATATTAATGTAGTAAGGAACCACCAATAATTTACATTAAGGCACATCATGCATGATGGAATCAGGGACGCAGGGCGTGGGGGTTGCACACTGTGAACTATTACTGGCATCTGGTTCCTATTTCAGGGGTACAAGTGGAGTATCCCCCATTCGGATAATTATACTGGCATCTGATTAAGCTAGTGGTGTGGTA…
GE131	KJ610785.1	Gansu	Gymnocypris eckloni	Zhang,J.P, 2014	ATAATTTTACAACAATGTGCTAATACATGTATGTATTATCACCAACTTATTATTTTAACCACAAAGCAAGTACTAAATTCTAAGACATACATAAGCATAAAATTAAGACACAGAAATACTTCTACATTAAGCCGGGTAATATATTAATCCCTTAAAAATTGACCTCAAATCTTTCCTTGAAATACCTAGCTAAAATTGCACCAGAAAATATTAATGTAGTAAGAAACCACCAATAATTTACATTAAGGCACATCATGCATGATGGAATCAGGGACGCAGGGCGTGGGGGTTGCACACTGTGAACTATCACTGGCATCTGGTTCCTATTTCAGGGGTACAAGTGGAGTATCCCCCATTCGGATAATTATACTGGCATCTGATTAAGCTAGTGGTGTGGTA…
GE132	KJ610786.1	Gansu	Gymnocypris eckloni	Zhang,J.P, 2014	ATAATTTTACAACAATGTGCTAATACATGTATGTATTATCACCAACTTATTATTTTAACCACAAAGCAAGTACTAAATTCTAAGACATACATAAGCATAAAATTAAGACACAGAAATACTTCTACATTAAGCCGGGTAATATATTAATCCCTTAAAAATTGACCTCAAATCTTTCCTTGAAATACCTAGCTAAAATTGCACCAGAAAATATTAATGTAGTAAGAAACCACCAATAATCTACATTAAGGCACACCATGCATGATGGAGTCAGGGACGCAGGGCGTGGGGGTTGCACACTGTGAACTATTACTGGCATCTGGTTCCTATTTCAGGGGTACAAGTGGAGTATCCCCCATTCGGATAATTATACTGGCATCTGATTAAGCTAGTGGTGTGGTA…
GE133	KJ610787.1	Gansu	Gymnocypris eckloni	Zhang,J.P, 2014	ATAATTTTACAACAATGTGCTAATACATGTATGTATTATCACCAACTTATTATTTTAACCACAAAGCAAGTACTAAATTCTAAGACATACATAAGCATAAAATTAAGACACAGAAATACTTCTACATTAAGCCGGGTAATATATTAATCCCTTAAAAATTGACCTCAAATCTTTCCTTGAAATACCTAGCTAAAATTGCACCAGAAAATATTAATGTAGTAAGAAACCACCAATAATTTACATTAAGGCACATCATGCATGATGGAATCAGGGACGCAGGGCGTGGGGGTTGCACACTGTGAACTATTACTGGCATCTGGTTCCTATTTCAGGGGTACAAGTGGAGTATCCCCCATTCGGATAATTATACTGGCATCTGATTAAGCTAGTGGTGTGGTA…
GE134	KJ610788.1	Gansu	Gymnocypris eckloni	Zhang,J.P, 2014	ATAATTTTACAACAATGTGCTAATACATGTATGTATTATCACCAACTTATTATTTTAACCACAAAGCAAGTACTAAATTCTAAGACATACATAAGCATAAAATTAAGACACAGAAATACTTCTACATTAAGCCGGGTAATATATTAATCCCTTAAAAATTGACCTCAAATCTTTCCTTGAAATATCTAGCTAAAATTGCACCAGAAAATATTAATGTAGTAAGAAACCACCAATAATTTACATTAAGGCACATCATGCATGATGGAATCAGGGACGCAGGGCGTGGGGGTTGCACACTGTGAACTATTACTGGCATCTGGTTCCTATTTCAGGGGTACAAGTGGAGTATCCCCCATTCGGATAATTATACTGGCATCTGATTAAGCTAGTGGTGTGGTA…
GE135	KJ610789.1	Gansu	Gymnocypris eckloni	Zhang,J.P, 2014	ATAATTTTACAACAATGTGCTAATACATGTATGTATTATCACCAACTTATTATTTTAACCACAAAGCAAGTACTAAATTCTAAGACATACATAAGCATAAAATTAAGACACAGAAATACTTCTACATTAAGCCGGGTAATATATTAATCCCTTAAAAATTGACCTCAAATCTTTCCTTGAAATACCTAGCTAAAATTGCACCAGAAAATATTAATGTAGTAAGAAACCACCAATAATTTACATTAAGGCACATCATGCATGATGGAATCAGGGACGCAGGGCGTGGGGGTTGCACACTGTGAACTATTACTGGCATCTGGTTCCTATTTCAGGGGTACAAGTGGAGTATCCCCCATTCGGATAATTATACTGGCATCTGATTAAGCTAGTGGTGTGGTA…
GE136	KJ610790.1	Gansu	Gymnocypris eckloni	Zhang,J.P, 2014	ATAATTTTACAACAATGTGCTAATACATGTATGTATTATCACCAACTTATTATTTTAACCACAAAGCAAGTACTAAATTCTAAGACATACATAAGCATAAAATTAAGACACAGAAATACTTCTACATTAAGCCGGGTAATATATTAATCCCTTAAAAATTGACCTCAAATCTTTCCTTGAAATACCTAGCCAAAATTGCACCAGAAAATATTAATGTAGTAAGAAACCACCAATAATTTACATTAAGGCACATCATGCATGATGGAATCAGGGACGCAGGGCGTGGGGGTTGCACACTGTGAACTATTACTGGCATCTGGTTCCTATTTCAGGGGTACAAGTGGAGTATCCCCCATTCGGATAATTATACTGGCATCTGATTAAGCTAGTGGTGTGGTA…
GE137	KJ610791.1	Gansu	Gymnocypris eckloni	Zhang,J.P, 2014	ATAATTTTACAACAATGTGCTAATACATGTATGTATTATCACCAACTTATTATTTTAACCACAAAGCAAGTACTAAATTCTAAGACATACATAAGCATAAAATTAAGACACAGAAATACTTCTACATTAAGCCGGGTAATATATTAATCCCTTAAAAATTGACCTCAAATCTTTCCTTGAAATACCTAGCTAAAATTGCACCAGAAAATATTAATGTAGTAAGAAACCACCAATAATTTACATTAAGGCACATCATGCATGATGGAATCAGGGACGCAGGGCGTGGGGGTTGCACACTGTGAACTATTACTGGCATCTGGTTCCTATTTCAGGGGTACAAGTGGAGTATCCCCCATTCGGATAATTATACTGGCATCTGATTAAGCTAGTGGTGTGGTA…
GE138	KJ610792.1	Gansu	Gymnocypris eckloni	Zhang,J.P, 2014	ATAATTTTACAACAATGTGCTAATACATGTATGTATTATCACCAACTTATTATTTTAACCACAAAGCAAGTACTAAATTCTAAGACATACATAAGCATAAAATTAAGACACAGAAATACTTCTACATTAAGCCGGGTAATATATTAATCCCTTAAAAATTGACCTCAAATCTTTCCTTGAAATACCTAGCTAAAATTGCACCAGAAAATATTAATGTAGTAAGAAACCACCAATAATTTACATTAAGGCACATCATGCATGATGGAATCAGGGACGCAGGGCGTGGGGGTTGCACACTGTGAACTATTACTGGCATCTGGTTCCTATTTCAGGGGTACAAGTGGAGTATCCCCCATTCGGATAATTATACTGGCATCTGATTAAGCTAGTGGTGTGGTA…
GE139	KJ610793.1	Gansu	Gymnocypris eckloni	Zhang,J.P, 2014	ATAATTTTACAACAATGTGCTAATACATGTATGTATTATCACCAACTTATTATTTTAACCACAAAGCAAATACTAAATTCTAAGACATACATAAGCATAAAATTAAGACACAGAAATACTTCTACATTAAGCCGGGTAACATATTAATCCCTTAAAAATTGACCTCAAATCTTTCCTTGAAATACCTAGCTAAAATTGCACCAGAAAATATTAATGTAGTAAGAAACCACCAATAATTTACATTAAGGCACATCATGCATGATGGAATCAGGGACGCAGGGCGTGGGGGTTGCACACTGTGAACTATTACTGGCATCTGGTTCCTATTTCAGGGGTACAAGTGGAGTATCCCCCATTCGGATAATTATACTGGCATCTGATTAAGCTAGTGGTGTGGTA…
GE140	KJ610794.1	Gansu	Gymnocypris eckloni	Zhang,J.P, 2014	ATAATTTTACAACAATGTGCTAATACATGTATGTATTATCACCAACTTATTATTTTAACCACAAAGCAAGTACTAAATTCTAAGACATACATAAGCATAAAATTAAGACACAGAAATACTTCTACATTAAGCCGGGTAATATATTAATCCCTTAAAAATTGACCTCAAATCTTTCCTTGAAATACCTAGCTAAAATTGCACCAGAAAATATTAATGTAGTAAGAAACCACCAATAATTTACATTAAGGCACATCATGCATGATGGAATCAGGGACGCAGGGCGTGGGGGTTGCACACTGTGAACTATTACTGGCATCTGGTTCCTATTTCAGGGGTACAAGTGGAGTATCCCCCATTCGGATAATTATACTGGCATCTGATTAAGCTAGTGGTGTGGTA…
GE141	KJ610795.1	Gansu	Gymnocypris eckloni	Zhang,J.P, 2014	ATAATTTTACAACAATGTGCTAATACATGTATGTATTATCACCAACTTATTATTTTAACCACAAAGCAAGTACTAAATTCTAAGACATACATAAGCATAAAATTAAGACACAGAAATACTTCTACATTAAGCCGGGTAATATATTAATCCCTTAAAAATTGACCTCAAATCTTTCCTTGAAATACCTAGCTAAAATTGCACCAGAAAATATTAATGTAGTAAGAAACCACCAATAATTTACATTAAGGCACATCATGCATGATGGAATCAGGGACGCAGGGCGTGGGGGTTGCACACTGTGAACTATTACTGGCATCTGGTTCCTATTTCAGGGGTACAAGTGGAGTATCCCCCATTCGGATAATTATACTGGCATCTGATTAAGCTAGTGGTGTGGTA…
GE142	KJ610796.1	Gansu	Gymnocypris eckloni	Zhang,J.P, 2014	ATAATTTTACAACAATGTGCTAATACATGTATGTATTATCACCAACTTATTATTTTAACCACAAAGCAAGTACTAAATTCTAAGACATACATAAGCATAAAATTAAGACACAGAAATACTTCTACATTAAGCCGGGTAATATATTAATCCCTTAAAAATTGACCTCAAATCTTTCCTTGAAATACCTAGCTAAAATTGCACCAGAAAATATTAATGTAGTAAGAAACCACCAATAATTTACATTAAGGCACATCATGCATGATGGAATCAGGGACGCAGGGCGTGGGGGTTGCACACTGTGAACTATTACTGGCATCTGGTTCCTATTTCAGGGGTACAAGTGGAGTATCCCCCATTCGGATAATTATACTGGCATCTGATTAAGCTAGTGGTGTGGTA…
GE143	KJ610797.1	Gansu	Gymnocypris eckloni	Zhang,J.P, 2014	GTAATTTTACAACAATGTGCTAATACATGTATGTATTATCACCAACTTATTATTTTAACCACAAAGCAAGTACTAAATTCTAAGACATACATAAGCATAAAATTAAGACACAGAAATACTTCTACATTAAGCCGGGTAATATATTAATCCCTTAAAAATTGACCTCAAATCTTTCCTTGAAATACCTAGCTAAAATTGCACCAGAAAATATTAATGTAGTAAGAAACCACCAATAATCTACATTAAGGCACATCATGCATGATGGAATCAGGGACGCAGGGCGTGGGGGTTGCACACTGTGAACTATTACTGGCATCTGGTTCCTATTTCAGGGGTACAAGTGGAGTATCCCCCATTCGGATAATTATACTGGCATCTGATTAAGCTAGTGGTGTGGTA…
GE144	KJ610798.1	Gansu	Gymnocypris eckloni	Zhang,J.P, 2014	ATAATTTTACAACAATGTGCTAATACATGTATGTATTATCACCAACTTATTATTTTAACCACAAAGCAAGTACTAAATTCTAAGACATACATAAGCATAAAATTAAGACACAGAAATACTTCTACATTAAGCCGGGTAATATATTAATCCCTTAAAAATTGACCTCAAATCTTTCCTTGAAATACCTAGCTAAAATTGCACCAGAAAATATTAATGTAGTAAGAAACCACCAATAATTTACATTAAGGCACATCATGCATGATGGAATCAGGGACGCAGGGCGTGGGGGTTGCACACTGTGAACTATTACTGGCATCTGGTTCCTATTTCAGGGGTACAAGTGGAGTATCCCCCATTCGGATAATTATACTGGCATCTGATTAAGCTAGTGGTGTGGTA…
GE145	KJ610799.1	Gansu	Gymnocypris eckloni	Zhang,J.P, 2014	ATAATTTTACAACAATGTGCTAATACATGTATGTATTATCACCAACTTATTATTTTAACCACAAAGCAAGTACTAAATTCTAAGACATACATAAGCATAAAATTAAGACACAGAAATACTTCTACATTAAGCCGGGTAATATATTAATCCCTTAAAAATTGACCTCAAATCTTTCCTTGAAATACCTAGCTAAAATTGCGCCAGAAAATATTAATGTAGTAAGAAACCACCAATAATTTACATTAAGGCACATCATGCATGATGGAATCAGGGACGCAGGGCGTGGGGGTTGCACACTGTGAACTATTACTGGCATCTGGTTCCTATTTCAGGGGTACAAGTGGAGTATCCCCCATTCGGATAATTATACTGGCATCTGATTAAGCTAGTGGTGTGGTA…
GE146	KJ610800.1	Gansu	Gymnocypris eckloni	Zhang,J.P, 2014	ATAATTTTACAATAATGTGCTAATACACGTATGTATTATCACCAACTTATTATTTTAACCACAAAGCAAGTACTAAATTCTAAGACATACATAAGCATAAAATTAAGACACAGAAATACTTCTACATTAAGCCGGGTAATATATTAATCCCTTAAAAATTGACCTCAAATCTTTCCTTGAAATACCTAGCTAAAATTGCACCAGAAAATATTAATGTAGTAAGAAACCACCAATAATTTACATTAAGGCACATCATGCATGATGGAATCAGGGACGCAGGGCGTGGGGGTTGCACACTGTGAGCTATTACTGGCATCTGGTTCCTATTTCAGGGGTACAAGTGGAGTATCCCCCATTCGGATAATTATACTGGCACCTGATTAAGCTAGTGGTGTGGTA…
GE147	KJ610801.1	Gansu	Gymnocypris eckloni	Zhang,J.P, 2014	ATAATTTTACAACAATGTGCTAATACATGTATGTATTATCACCAACTTATTATTTTAACCACAAAGCAAGTACTAAATTCTAAGACATACATAAGCATAAAATTAAGACACAGAAATACTTCTACATTAAGCCGGGTAATATATTAATCCCTTAAAAATTGACCTCAAATCTTTCCTTGAAATACCTAGCTAAAATTGCACCAGAAAATATTAATGTAGTAAGAAACCACCAATAATTTACATTAAGGCACATCATGCATGATGGAATCAGGGACGCAGGGCGTGGGGGTTGCACACTGTGAACTATTACTGGCATCTGGTTCCTATTTCAGGGGTGCAAGTGGAGTATCCCCCATTCGGATAATTATACTGGCATCTGATTAAGCTAGTGGTGTGGTA…
GE148	KJ610802.1	Gansu	Gymnocypris eckloni	Zhang,J.P, 2014	ATAATTTTACAACAATGTGCTAATACATGTATGTATTATCACCAACTTATTATTTTAACCACAAAGCAAGTACTAAATTCTAAGACATACATAAGCATAAAATTAAGACACAGAAATACTTCTACATTAAGCCGGGTAATATATTAATCCCTTAAAAATTGACCTCAAATCTTTCCTTGAAATACCTAGCTAAAATTGCACCAGAAAATATTAATGTAGTAAGAAACCACCAATAATTTACATTAAGGCACGTCATGCATGATGGAATCAGGGACGCAGGGCGTGGGGGTTGCACACTGTGAACTATTACTGGCATCTGGTTCCTATTTCAGGGGTACAAGTGGAGTATCCCCCATTCGGATAATTATACTGGCATCTGATTAAGCTAGTGGTGTGGTA…
GE149	KJ610803.1	Gansu	Gymnocypris eckloni	Zhang,J.P, 2014	ATAATTTTACAACAATGTGCTAATACATGTATGTATTATCACCAACTTATTATTTTAACCACAAAGCAAGTACTAAATTCTAAGACATACATAAGCATAAAATTAAGACACAGAAATACTTCTACATTAAGCCGGGTAATATATTAATCCCTTAAAAATTGACCTCAAATCTTTCCTTGAAATACCTAGCTAAAATTGCACCAGAAAATATTAATGTAGTAAGAAACCACCAATAATTTACATTAAGGCACATCATGCATGATGGAATCAGGGACGCAGGGCGTGGGGGTTGCACACTGTGAACTATTACTGGCATCTGGTTCCTATTTCAGGGGTACAAGTGGAGTATCCCCCATTCGGATAATTATACTGGCATCTGATTAAGCTAGTGGTGTGGTA…
GE150	KJ610804.1	Gansu	Gymnocypris eckloni	Zhang,J.P, 2014	ATAATTTTACAACAATGTGCTAATACATGTATGTATTATCACCAACTTATTATTTTAACCACAAAGCAAGTACTAAATTCTAAGACATACATAAGCATAAAATTAAGACACAGAAATACTTCTACATTAAGCCGGGTAATATATTAATCCCTTAAAAGTTGACCTCAAATCTTTCCTTGAAATACCTAGCTAAAATTGCACCAGAAAATATTAATGTAGTAAGAAACCACCAATAATTTACATCAAGGCACATCATGCATGATGGAATCAGGGACGCAGGGCGTGGGGGTTGCACACTGTGAACTATTACTGGCATCTGGTTCCTATTTCAGGGGTACAAGTGGAGTATCCCCCATTCGGATAATTATACTGGCATCTGATTAAGCTAGTGGTGTGGTA…
GE151	KJ610805.1	Gansu	Gymnocypris eckloni	Zhang,J.P, 2014	ATAATTTTACAACAATGTGCTAATACATGTATGTATTATCACCAACTTATTATTTTAACCACAAAGCAAGTACTAAATTCTAAGACATACATAAGCATAAAATTAAGACACAGAAATACTTCTACATTAAGCCGGGTAATATATTAATCCCTTAAAAATTGACCTCAAATCTTTCCTTGAAATACCTAGCTAAAATTGCACCAGAAAATATTAATGTAGTAAGAAACCACCAATAATTTACATTAAGGCACATCATGCATGATGGAATCAGGGACGCAGGGCGTGGGGGTTGCACACTGTGAACTATTACTGGCATCTGGTTCCTATTTCAGGGGTACAAGTGGAGTATCCCCCATTCGGATAATTATACTGGCATCTGATTAAGCTAGTGGTGTGGTA…
GE152	KJ610806.1	Gansu	Gymnocypris eckloni	Zhang,J.P, 2014	ATAATTTTACAACAATGTGCTAATACATGTATGTATTATCACCAACTTATTATTTTAACCACAAAGCAAGTACTAAATTCTAAGACATACATAAGCATAAAATTAAGACACAGAAATACTTCTACATTAAGCCGGGTAATATATTAATCCCTTAAAAATTGACCTCAAATCTTTCCTTGAAATACCTAGCTAAAATTGCACCAGAAAATATTAATGTAGTAAGAAACCACCAATAATTTACATTAAGGCACATCATGCATGATGGAATCAGGGACGCAGGGCGTGGGGGTTGCACACTGTGAACTATTACTGGCATCTGGTTCCTATTTCAGGGATACAAGTGGAGTATCCCCCATTCGGATAATTATACTGGCATCTGATTAAGCTAGTGGTGTGGTA…
GE153	KY461304.1	Gansu	Gymnocypris eckloni	Zhao,K. 2010	ATAATTTTACAACAATGTGCTAATACATATATGTATTATCACCAACTTATTATTTTAACCACAAAGCAAGTACTAAATTCTAAGACATACATAAGCATAAAATTAAGACACAGAAATACTACTACATTAAGCCGGGTAATATATTAATCCCTTAAAACTTGACCTCAAATCTTTCCTTGAAATACTTAGCCAAAATCGTATTAGAGAATATTAATGTAGTAAGAAACCACCAATAATTTACATTAAGGCACATCATGCATGATGGAATCAGGGACGCACGGCGTGGGGGTCGCACACTGTGAACTATTACTGGCATCTGGTTCCTATTTCAGGGGCACAATTGAAGTATCCCCCATTCGGATAATTATACTGGCATCTGATTAAGCCAGTGGTGTGGTA…
GE154	KY461303.1	Gansu	Gymnocypris eckloni	Zhao,K. 2010	ATAATTTTACAACAATGTGCTAATACATGTATGTATTATCACCAACTTATTATTTTAACCACAAAGCAAGTACTAAATTCTAAGACATACATAAGCATAAAATTAAGACACAGAAATACTACTACATTAAGCCGGGTAATATATTAATCCCTTAAGACTTGACCTCAAATCTTTCCTTGAAATACTTAGCCAAAATCGTATTAGAAAATATTAATGTAGTAAGAAACCACCAATAATTTACATTAAGGCACATCATGCATGATGGAATCAGGGACGCACGGCGTGGGGGTTGCACACTGTGAACTATTACTGGCATCTGGTTCCTATTTCAGGGGTACAACTGAAGTATCCCCCATTCGGATAATTATACTGGCATCTGATTAAGCCAGTGGTGTGGTA…
GE155	KY461302.1	Gansu	Gymnocypris eckloni	Zhao,K. 2010	ATAATTTTACAACAATGTGCTAATACATATATGTATTATCACCAACTTATTATTTTAACCACAAAGCAGGTACTAAATTCTAAGACATACATAAGCATAAAATTAAGACACAGAAATACTACTACATTAAGCCGGGTAATATATTAATCCCTTAAAACTTGACCTCAAATCTTTCCTTGAAATACTTAGCCAAAATCGTATTAGAGAATATTAATGTAGTAAGAAACCACCAATAATTTACATTAAGGCACATCATGCATGATGGAATCAGGGACGCACGGCGTGGGGGTCGCACACTGTGAACTATTACTGGCATCTGGTTCCTATTTCAGGGGCACAATTGAAGTATCCCCCATTCGGATAATTATACTGGCATCTGATTAAGCCAGTGGTGTGGTA…
GE156	KY461225.1	Gansu	Gymnocypris eckloni	Tang,Y,2018	ATAATTTTACAACAATGTGCTAATACATGTATGTATTATCACCAACTTATTATTTTAACCACAAAGCAAGTACTAAATTCTAAGACATACATAAGCATAAAATTAAGACACAGAAATACTTCTACATTAAGCCGGGTAATATATTAATCCCTTAAAACTTGACCTCAAATCTTTCCTTGAAATACCTAGCTAAAATTGCACCAGAAAATATTAATGTAGTAAGAAACCACCAATAATTTACATTAAGGCACATCATGCATGATGGAATCAGGGACACAAGGCGTGGGGGTTGCACACTGTGAACTATTACTGGCATCTGGTTCCTATTTCAGGGGTACAAGTGGAGTATCCCCCATTCGGATAATTATACTGGCATCTGATTAAGCCAGTGGTGTGGTA…
GE157	KY461226.1	Gansu	Gymnocypris eckloni	Tang,Y,2018	ATAATTTTACAACAATGTGCTAATACATGTATGTATTATCACCAACTTATTATTTTAACCACAAAGCAAGTACTAAATTCTAAGACATACATAAGCATAAAATTAAGACACAGAAATACTTCTACATTAAGCCGGGTAATATATTAATCCCTTAAAACTTGACCTCAAATCTTTCCTTGAAATACCTAGCTAAAATTGCACCAGAAAATATTAATGTAGTAAGAAACCACCAATAATTTACATTAAGGCACATCATGCATGATGGAATCAGGGACACAAGGCGTGGGGGTTGCACACTGTGAACTATTACTGGCATCTGGTTCCTATTTCAGGGGTACAAGTGGAGTATCCCCCATTCGGATAATTATACTGGCATCTGATTAAGCCAGTGGTGTGGTA…
GE158	KY461227.1	Gansu	Gymnocypris eckloni	Tang,Y,2018	ATAATTTTACAACAATGTGCTAATACATGTATGTATTATCACCAACTTATTATTTTAACCACAAAGCAAGTACTAAATTCTAAGACATACATAAGCATAAAATTAAGACACAGAAATACTTCTACATTAAGCCGGGTAATATATTAATCCCTTAAAAGTTGACCTCAAATCTTTCCTTGAAATACCTAGCTAAAATTGCACCAAAAAATATTAATGTAGTAAGAAACCACCAATAATTTACATTAAGGCACATCATGCATGATAGAATCAGGGACACAGGGCGTGGGGGTTGCACACTGTGAACTATTACTGGCATCTGGTTCCTATTTCAGGGGTACAAGTGGAGTATCCCCCATTCGGATAATTATACTGGCATCTGATTAAGCCAGTGGTGTGGTA…
GE159	KM879223.1	Gansu	Gymnocypris eckloni	Tang,Y,2018	ATAATTTTACAACAATGTGCTAATACATGTATGTATTATCACCAACTTATTATTTTAACCACAAAGCAAGTACTAAATTCTAAGACATACATAAGCATAAAATTAAGACACAGAAATACTTCTACATTAAGCCGGGTAATATATTAATCCCTTAAAAATTGACCTCAAATCTTTCCTTGAAATACCTAGCTAAAATTGCACCAGAAAATATTAATGTAGTAAGAAACCACCAATAATTTACATTAAGGCACATCATGCATGATGGAATCAGGGACACAGGGCGTGGGGGTTGCACACTGTGAACTATTACTGGCATCTGGTTCCTATTTCAGGGGTACAAGTGGAGTATCCCCCATTCGGATAATTATACTGGCATCTGATTAAGCTAGTGGTGTGGTA…
GPO01	KF485262.1	Sichuan	Gymnocypris potanini	Luo,J,2015	ATAATTTTACAACAATGTGCTAATACATGTATGTATTATCACCAACTTATTATTTTAACCACAAAGCAAGTACTAAATTCTAAGACATACATAAGCATAAAATTAAGACACAGAAATACTTCTACATTAAGCCGGGTAATATATTAATCCCTTAAAACTTGACCTCAAATCTTTCCTTGAAATTCCTAACTAAAATCGCATCCGAGAATATTAATGTAGTAAGAAACCACCAACGATTTACATTAAGGCACATCATGCATGATGGAATCAGGGACACAGGGCGTGGGGGTCGCACACTGTGAACTATTACTGGCATCTGGTTCCTATTTCAGGGGTACAACTGGAGTATCCCCCATTCGGATAATTATACTGGCATCTGATTAAGCCAGTGGTGTGGTA…
GPO02	KY461298.1	Sichuan	Gymnocypris potanini	Tang,Y,2018	ATAATTTTACAACAATGTGCTAATACATGTATGTATTATCACCAACTTATTATTTTAACCACAAAGCAAGTACTAGATTTTAAGACGTACATAAGCATAAAATTAAGACACAGAAATACTACTACATTAAGCCGGGTAATATATTAATCCCTTAAAACTTGACCTCAAATCTTTCCTTGGAATACCTGGCTAAAATCGTATTAGAAAATATTAATGTAGTAAGAAACCACCAATAATTTACATTAAGGCACATCATGCATGATGGAATCAGGGACACACGGCGTGGGGGTTGCACACTGTGAACTATTACTGGCATCTGGTTCCTATTTCAGGGGTACAACTGAAGTATCCCCCATTCGGATAATTATACTGGCATCTGATTAAGCTAGTGGTGTGGTA…
GPO03	KY461299.1	Sichuan	Gymnocypris potanini	Tang,Y,2018	ATAATTTTACAACAATGTGCTAATACATGTATGTATTATCACCAACTTATTATTTTAACCACAAAGCAAGTACTAGATTTTAAGACGTACATAAGCATAAAATTAAGACACAGAAATACTACTACATTAAGCCGGGTAATATATTAATCCCTTAAAACTTGACCTCAAATCTTTCCTTGGAATACCTGGCTAAAATCGTATTAGAAAATATTAATGTAGTAAGAAACCACCAATAATTTACATTAAGGCACATCATGCATGATGGAATCAGGGACACACGGCGTGGGGGTTGCACACTGTGAACTATTACTGGCATCTGGTTCCTATTTCAGGGGTACAACTGAAGTATCCCCCATTCGGATAATTATACTGGCATCTGATTAAGCTAGTGGTGTGGTA…
GPO04	KY461300.1	Sichuan	Gymnocypris potanini	Tang,Y,2018	ATAATTTTACAACAATGTGCTAATACATGTATGTATAATCACCAACTTAATATTTTAACCACAAAGCAAGTACTAAATTCTAAGACATACATAAGCATAAAATTAAGACACAGAAATACTACTACATTAAGCCGGGTAATATATTAATCCCTTAAAACTTGACCTCAAATCTTTCCTTGAAATACCTAGCTAAAATTGTATTAGAAAATATTAATGTAGTAAGAAACCACCAACGATTTACATTAAGGCACATCATGCATGATGGAATCAGGGACACAGGGCGTGGGGGTCGCACACTGTGAACTATTACTGGCATCTGGTTCCTATTTCAGGGGTACAACTGGAGTATCCCCCATTCGGATAATTATACTGGCATCTGATTAAGCCAGTGGTGTGGTA…
GPO05	MF347640.1	Sichuan	Gymnocypris potanini	Zhou,Y,2018	ATAATTTTACAACAATGTGCTAATACATGTATGTATAATCACCAACTTAATATTTTAACCACAAAGCAGGTACTAAATTCTAAGACATACATAAGCATAAAATTAAGACACAGAAATACTACTACATTAAGCCGGGTAATATATTAATCCCTTAAAACTTGACCTCAAATCTTTCCTTGAAATACCTAGCTAAAATTGTATTAGAAAATATTAATGTAGTAAGAAACCACCAACGATTTACATTAAGGCACATCATGCATGATGGAATCAGGGACACAGGGCGTGGGGGTCGCACACTGTGAACTATTACTGGCATCTGGTTCCTATTTCAGGGGTACAACTGGAGTATCCCCCATTCGGATAATTATACTGGCATCTGATTAAGCCAGTGGTGTGGTA…
GPO06	MF347641.1	Sichuan	Gymnocypris potanini	Zhou,Y,2018	ATAATTTTACAACAATGTGCTAATACATGTATGTATAATCACCAACTTAATATTTTAACCACAAAGCAGGTACTAAATTCTAAGACATACATAAGCATAAAATTAAGACACAGAAATACTACTACATTAAGCCGGGTAATATATTAATCCCTTAAAACTTGACCTCAAATCTTTCCTTGAAATACCTAGCTAAAATTGTATTAGAAAATATTAATGTAGTAAGAAACCACCAACGATTTACATTAAGGCACATCATGCATGATGGAATCAGGGACACAGGGCGTGGGGGTCGCACACTGTGAACTATTACTGGCATCTGGTTCCTATTTCAGGGGTACAACTGGAGTATCCCCCATTCGGATAATTATACTGGCATCTGATTAAGCCAGTGGTGTGGTA…
GPO07	MF347642.1	Sichuan	Gymnocypris potanini	Zhou,Y,2018	ATAATTTTACAACAATGTGCTAATACATGTATGTATAATCACCAACTTAATATTTTAACCACAAAGCAAGTACTAAATTCTAAGACATACATAAGCATAAAATTAAGACACAGAAATACTACTACATTAAGCCGGGTAATATATTAATCCCTTAAAACTTGACCTCAAATCTTTCCTTGAAATACCTAGCTAAAATTGTATTAGAAAATATTAATGTAGTAAGAAACCACCAACGATTTACATTAAGGCACATCATGCATGATGGAATCAGGGACACAGGGCGTGGGGGTCGCACACTGTGAACTATTACTGGCATCTGGTTCCTATTTCAGGGGTACAACTGGAGTATCCCCCATTCGGATAATTATACTGGCATCTGATTAAGCCAGTGGTGTGGTA…
GPO08	MF347643.1	Sichuan	Gymnocypris potanini	Zhou,Y,2018	ATAATTTTACAACAATGTGCTAATACATGTATGTATAATCACCAACTTAATATTTTAACCACAAAGCAGGTACTAAATTCTAAGACATACATAAGCATAAAATTAAGACACAGAAATACTACTACATTAAGCCGGGTAATATATTAATCCCTTAAAACTTGACCTCAAATCTTTCCTTGAAATACCTAGCTAAAATTGTATTAGAAAATATTAATGTAGTAAGAAACCACCAACGATTTACATTAAGGCACATCATGCATGATGGAATCAGGGACACAGGGCGTGGGGGTCGCACACTGTGAACTATTACTGGCATCTGGTTCCTATTTCAGGGGTACAACTGGAGTATCCCCCATTCGGATAATTATACTGGCATCTGATTAAGCCAGTGGTGTGGTA…
GPO09	MF347644.1	Sichuan	Gymnocypris potanini	Zhou,Y,2018	ATAATTTTACAATAATGTGCTAATACATGTATGTATAATCACCAACTTAATATTTTAACCACAAAGCAAGTACTAAATTTTAAGACGTACATAAGCATAAAATTAAGACACAGAAATACTACTACATTAAGCCGGGTAATATATTAATCCCTTAAAACTTGACCTCAAATCTTTCCTTGAAATACCTAGCTAAAATTGTATTAGAAAATATTAATGTAGTAAGAAACCACCAACGATTTACATTAAGGCACATCATGCATGATGGAATCAGGGACACAGGGTGTGGGGGTTGCACACTGTGAACTATTACTGGCATCTGGTTCCTATTTCAGGGGTACAACTGGAGTATCCCCCATTCGGATAATTATACTGGCATCTGATTAAGCCAGTGGTGTGGTA…
GPO10	MF347645.1	Sichuan	Gymnocypris potanini	Zhou,Y,2018	ATAATTTTACAATAATGTGCTAATACATGTATGTATAATCACCAACTTAATATTTTAACCACAAAGCAAGTACTAAATTTTAAGACGTACATAAGCATAAAATTAAGACACAGAAATACTACTACATTAAGCCGGGTAATATATTAATCCCTTAAAACTTGACCTCAAATCTTTCCTTGAAATACCTAGCTAAAATTGTATTAGAAAATATTAATGTAGTAAGAAACCACCAACGATTTACATTAAGGCACATCATGCATGATGGAATCAGGGACACAGGGTGTGGGGGTTGCACACTGTGAACTATTACTGGCATCTGGTTCCTATTTCAGGGGTACAACTGGAGTATCCCCCATTCGGATAATTATACTGGCATCTGATTAAGCCAGTGGTGTGGTA…
GPO11	MF347646.1	Sichuan	Gymnocypris potanini	Zhou,Y,2018	ATAATTTTACAATAATGTGCTAATACATGTATGTATAATCACCAACTTAATATTTTAACCATAAAGCAAGTACTAAATTTTAAGACGTACATAAGCATAAAATTAAGACACAGAAATACTACTACATTAAGCCGGGTAATATATTAATCCCTTAAAACTTGACCTCAAATCTTTCCTTGAAATACCTAGCTAAAATTGTATTAGAAAATATTAATGTAGTAAGAAACCACCAACGATTTACATTAAGGCACATCATGCATGATGGAATCAGGGACACAGGGTGTGGGGGTTGCACACTGTGAACTATTACTGGCATCTGGTTCCTATTTCAGGGGTACAACTGGAGTATCCCCCATTCGGATAATTATACTGGCATCTGATTAAGCCAGTGGTGTGGTA…
GPO12	MF347647.1	Sichuan	Gymnocypris potanini	Zhou,Y,2018	ATAATTTTACAATAATGTGCTAATACATGTATGTATAATCACCAACTTAATATTTTAACCACAAAGCAAGTACTAAATTTTAAGACGTACATAAGCATAAAATTAAGACACAGAAATACTACTACATTAAGCCGGGTAATATATTAATCCCTTAAAACTTGACCTCAAATCTTTCCTTGAAATACCTAGCTAAAATTGTATTAGAAAATATTAATGTAGTAAGAAACCACCAACGATTTACATTAAGGCACATCATGCATGATGGAATCAGGGACACAGGGTGTGGGGGTTGCACACTGTGAACTATTACTGGCATCTGGTTCCTATTTCAGGGGTACAACTGGAGTATCCCCCATTCGGATAATTATACTGGCATCTGATTAAGCCAGTGGTGTGGTA…
GPO13	MF347648.1	Sichuan	Gymnocypris potanini	Zhou,Y,2018	ATAATTTTACAACAATGTGCTAATACATGTATGTATAATCACCAACTTAATATTTTAACCACAAAGCAGGTACTAAATTCTAAGACATACATAAGCATAAAATTAAGACACAGAAATACTACTACATTAAGCCGGGTAATATATTAATCCCTTAAAACTTGACCTCAAATCTTTCCTTGAAATACCTAGCTAAAATTGTATTAGAAAATATTAATGTAGTAAGAAACCACCAACGATTTACATTAAGGCACATCATGCATGATGGAATCAGGGACACAGGGCGTGGGGGTCGCACACTGTGAACTATTACTGGCATCTGGTTCCTATTTCAGGGGTACAACTGGAGTATCCCCCATTCGGATAATTATACTGGCATCTGATTAAGCCAGTGGTGTGGTA…
GPO14	MF347649.1	Sichuan	Gymnocypris potanini	Zhou,Y,2018	ATAATTTTACAACAATGTGCTAATACATGTATGTATAATCACCAACTTAATATTTTAACCACAAAGCAGGTACTAAATTCTAAGACATACATAAGCATAAAATTAAGACACAGAAATACTACTACATTAAGCCGGGTAATATATTAATCCCTTAAAACTTGACCTCAAATCTTTCCTTGAAATACCTAGCTAAAATTGTATTAGAAAATATTAATGTAGTAAGAAACCACCAACGATTTACATTAAGGCACATCATGCATGATGGAATCAGGGACACAGGGCGTGGGGGTCGCACACTGTGAACTATTACTGGCATCTGGTTCCTATTTCAGGGGTACAACTGGAGTATCCCCCATTCGGATAATTATACTGGCATCTGATTAAGCCAGTGGTGTGGTA…
GPO15	MF347650.1	Sichuan	Gymnocypris potanini	Zhou,Y,2018	ATAATTTTACAACAATGTGCTAATACATGTATGTATAATCACCAACTTAATATTTTAACCACAAAGCAGGTACTAAATTCTAAGACATACATAAGCATAAAATTAAGACACAGAAATACTACTACATTAAGCCGGGTAATATATTAATCCCTTAAAACTTGACCTCAAATCTTTCCTTGAAATACCTAGCTAAAATTGTATTAGAAAATATTAATGTAGTAAGAAACCACCAACGATTTACATTAAGGCACATCATGCATGATGGAATCAGGGACACAGGGCGTGGGGGTCGCACACTGTGAACTATTACTGGCATCTGGTTCCTATTTCAGGGGTACAACTGGAGTATCCCCCATTCGGATAATTATACTGGCATCTGATTAAGCCAGTGGTGTGGTA…
GPO16	MF347651.1	Sichuan	Gymnocypris potanini	Zhou,Y,2018	ATAATTTTACAATAATGTGCTAATACATGTATGTATAATCACCAACTTAATATTTTAACCACAAAGCAAGTACTAAATTTTAAGACGTACATAAGCATAAAATTAAGACACAGAAATACTACTACATTAAGCCGGGTAATATATTAATCCCTTAAAACTTGACCTCAAATCTTTCCTTGAAATACCTAGCTAAAATTGTATTAGAAAATATTAATGTAGTAAGAAACCACCAACGATTTACATTAAGGCACATCATGCATGATGGAATCAGGGACACAGGGTGTGGGGGTTGCACACTGTGAACTATTACTGGCATCTGGTTCCTATTTCAGGGGTACAACTGGAGTATCCCCCATTCGGATAATTATACTGGCATCTGATTAAGCCAGTGGTGTGGTA…
GPO17	MF347652.1	Sichuan	Gymnocypris potanini	Zhou,Y,2018	ATAATTTTACAATAATGTGCTAATACATGTATGTATAATCACCAACTTAATATTTTAACCACAAAGCAAGTACTAAATTTTAAGACGTACATAAGCATAAAATTAAGACACAGAAATACTACTACATTAAGCCGGGTAATATATTAATCCCTTAAAACTTGACCTCAAATCTTTCCTTGAAATACCTAGCTAAAATTGTATTAGAAAATATTAATGTAGTAAGAAACCACCAACGATTTACATTAAGGCACATCATGCATGATGGAATCAGGGACACAGGGTGTGGGGGTTGCACACTGTGAACTATTACTGGCATCTGGTTCCTATTTCAGGGGTACAACTGGAGTATCCCCCATTCGGATAATTATACTGGCATCTGATTAAGCCAGTGGTGTGGTA…
GPO18	MF347653.1	Sichuan	Gymnocypris potanini	Zhou,Y,2018	ATAATTTTACAATAATGTGCTAATACATGTATGTATAATCACCAACTTAATATTTTAACCACAAAGCAAGTACTAAATTTTAAGACGTACATAAGCATAAAATTAAGACACAGAAATACTACTACATTAAGCCGGGTAATATATTAATCCCTTAAAACTTGACCTCAAATCTTTCCTTGAAATACCTAGCTAAAATTGTATTAGAAAATATTAATGTAGTAAGAAACCACCAACGATTTACATTAAGGCACATCATGCATGATGGAATCAGGGACACAGGGTGTGGGGGTTGCACACTGTGAACTATTACTGGCATCTGGTTCCTATTTCAGGGGTACAACTGGAGTATCCCCCATTCGGATAATTATACTGGCATCTGATTAAGCCAGTGGTGTGGTA…
GPO19	MF347654.1	Sichuan	Gymnocypris potanini	Zhou,Y,2018	ATAATTTTACAATAATGTGCTAATACATGTATGTATAATCACCAACTTAATATTTTAACCACAAAGCAAGTACTAAATTTTAAGACGTACATAAGCATAAAATTAAGACACAGAAATACTACTACATTAAGCCGGGTAATATATTAATCCCTTAAAACTTGACCTCAAATCTTTCCTTGAAATACCTAGCTAAAATTGTATTAGAAAATATTAATGTAGTAAGAAACCACCAACGATTTACATTAAGGCACATCATGCATGATGGAATCAGGGACACAGGGTGTGGGGGTTGCACACTGTGAACTATTACTGGCATCTGGTTCCTATTTCAGGGGTACAACTGGAGTATCCCCCATTCGGATAATTATACTGGCATCTGATTAAGCCAGTGGTGTGGTA…
GPO20	MF347655.1	Sichuan	Gymnocypris potanini	Zhou,Y,2018	ATAATTTTACAATAATGTGCTAATACATGTATGTATAATCACCAACTTAATATTTTAACCACAAAGCAAGTACTAAATTTTAAGACGTACATAAGCATAAAATTAAGACACAGAAATACTACTACATTAAGCCGGGTAATATATTAATCCCTTAAAACTTGACCTCAAATCTTTCCTTGAAATACCTAGCTAAAATTGTATTAGAAAATATTAATGTAGTAAGAAACCACCAACGATTTACATTAAGGCACATCATGCATGATGGAATCAGGGACACAGGGTGTGGGGGTTGCACACTGTGAACTATTACTGGCATCTGGTTCCTATTTCAGGGGTACAACTGGAGTATCCCCCATTCGGATAATTATACTGGCATCTGATTAAGCCAGTGGTGTGGTA…
GPO21	MF347656.1	Sichuan	Gymnocypris potanini	Zhou,Y,2018	ATAATTTTACAATAATGTGCTAATACATGTATGTATAATCACCAACTTAATATTTTAACCACAAAGCAAGTACTAAATTTTAAGACGTACATAAGCATAAAATTAAGACACAGAAATACTACTACATTAAGCCGGGTAATATATTAATCCCTTAAAACTTGACCTCAAATCTTTCCTTGAAATACCTAGCTAAAATTGTATTAGAAAATATTAATGTAGTAAGAAACCACCAACGATTTACATTAAGGCACATCATGCATGATGGAATCAGGGACACAGGGTGTGGGGGTTGCACACTGTGAACTATTACTGGCATCTGGTTCCTATTTCAGGGGTACAACTGGAGTATCCCCCATTCGGATAATTATACTGGCATCTGATTAAGCCAGTGGTGTGGTA…
GPO22	MF347657.1	Sichuan	Gymnocypris potanini	Zhou,Y,2018	ATAATTTTACAATAATGTGCTAATACATGTATGTATAATCACCAACTTAATATTTTAACCACAAAGCAAGTACTAAATTTTAAGACGTACATAAGCATAAAATCAAGACACAGAAATACTACTACATTAAGCCGGGTAATATATTAATCCCTTAAAACTTGACCTCAAATCTTTCCTTGAAATACCTAGCTAAAATTGTATTAGAAAATATTAATGTAGTAAGAAACCACCAACGATTTACATTAAGGCACATCATGCATGATGGAATCAGGGACACAGGGTGTGGGGGTTGCACACTGTGAACTATTACTGGCATCTGGTTCCTATTTCAGGGGTACAACTGGAGTATCCCCCATTCGGATAATTATACTGGCATCTGATTAAGCCAGTGGTGTGGTA…
GPO23	MF347658.1	Sichuan	Gymnocypris potanini	Zhou,Y,2018	ATAATTTTACAATAATGTGCTAATACATGTATGTATAATCACCAACTTAATATTTTAACCACAAAGCAAGTACTAAATTCTAAGACGTACATAAGCATAAAATTAAGACACAGAAATACTACTACATTAAGCCGGGTAATATATTAATCCTTTAAAAATTGACCTCAAATCTTTCCTTGAAATACCTAACTAAAATTGTATTAGAAAATATTAATGTAGTAAGAAACCACCAACGATTTACATTAAGGCACATCATGCATGATGGAATCAGGGACACAAAACGTGGGGGTAGCACACTGTGAACTATTACTGGCATCTGGTTCCTATTTCAGGGGTACAATTGGAGTATCCCCCATTCGGATAATTATACTGGCATCTGATTAAGCTAGTGGTGTGGTA…
GPO24	MF347659.1	Sichuan	Gymnocypris potanini	Zhou,Y,2018	ATAATTTTACAATAATGTGCTAATACATGTATGTATAATCACCAACTTAATATTTTAACCACAAAGCAAGTACTAAATTCTAAGACGTACATAAGCATAAAATTAAGACACAGAAATACTACTACATTAAGCCGGGTAATATATTAATCCTTTAAAAATTGACCTCAAATCTTTCCTTGAAATACCTAACTAAAATTGTATTAGAAAATATTAATGTAGTAAGAAACCACCAACGATTTACATTAAGGCACATCATGCATGATGGAATCAGGGACACAAAACGTGGGGGTAGCACACTGTGAACTATTACTGGCATCTGGTTCCTATTTCAGGGGTACAATTGGAGTATCCCCCATTCGGATAATTATACTGGCATCTGATTAAGCTAGTGGTGTGGTA…
GPO25	KX793126.1	Sichuan	Gymnocypris potanini	Yan,T.,2017	ATAATTTTACAACAATGTGCTAATACATGTATGTATAATCACCAACTTAATATTTTAACCACAAAGCAGGTACTAAATTCTAAGACATACATAAGCATAAAATTAAGACACAGAAATACTACTACATTAAGCCGGGTAATATATTAATCCCTTAAAACTTGACCTCAAATCTTTCCTTGAAATACCTAGCTAAAATTGTATTAGAAAATATTAATGTAGTAAGAAACCACCAACGATTTACATTAAGGCACATCATGCATGATGGAATCAGGGACACAGGGCGTGGGGGTCGCACACTGTGAACTATTACTGGCATCTGGTTCCTATTTCAGGGGTACAACTGGAGTATCCCCCATTCGGATAATTATACTGGCATCTGATTAAGCCAGTGGTGTGGTA…
GPO26	KX793127.1	Sichuan	Gymnocypris potanini	Yan,T.,2017	ATAATTTTACAACAATGTGCTAATACATGTATGTATAATCACCAACTTAATATTTTAACCACAAAGCAGGTACTAAATTCTAAGACATACATAAGCATAAAATTAAGACACAGAAATACTACTACATTAAGCCGGGTAATATATTAATCCCTTAAAACTTGACCTCAAATCTTTCCTTGAAATACCTAGCTAAAATTGTATTAGAAAATATTAATGTAGTAAGAAACCACCAACGATTTACATTAAGGCACATCATGCATGATGGAATCAGGGACACAGGGCGTGGGGGTCGCACACTGTGAACTATTACTGGCATCTGGTTCCTATTTCAGGGGTACAACTGGAGTATCCCCCATTCGGATAATTATACTGGCATCTGATTAAGCCAGTGGTGTGGTA…
GPO27	KX793128.1	Sichuan	Gymnocypris potanini	Yan,T.,2017	ATAATTTTACAACAATGTGCTAATACATGTATGTATAATCACCAACTTAATATTTTAACCACAAAGCAGGTACTAAATTCTAAGACATACATAAGCATAAAATTAAGACACAGAAATACTACTACATTAAGCCGGGTAATATATTAATCCCTTAAAACTTGACCTCAAATCTTTCCTTGAAATACCTAGCTAAAATTGTATTAGAAAATATTAATGTAGTAAGAAACCACCAACGATTTACATTAAGGCACATCATGCATGATGGAATCAGGGACACAGGGCGTGGGGGTCGCACACTGTGAACTATTACTGGCATCTGGTTCCTATTTCAGGGGTACAACTGGAGTATCCCCCATTCGGATAATTATACTGGCATCTGATTAAGCCAGTGGTGTGGTA…
GPO28	KX793129.1	Sichuan	Gymnocypris potanini	Yan,T.,2017	ATAATTTTACAACAATGTGCTAATACATGTATGTATAATCACCAACTTAATATTTTAACCACAAAGCAGGTACTAAATTCTAAGACATACATAAGCATAAAATTAAGACACAGAAATACTACTACATTAAGCCGGGTAATATATTAATCCCTTAAAACTTGACCTCAAATCTTTCCTTGAAATACCTAGCTAAAATTGTATTAGAAAATATTAATGTAGTAAGAAACCACCAACGATTTACATTAAGGCACATCATGCATGATGGAATCAGGGACACAGGGCGTGGGGGTCGCACACTGTGAACTATTACTGGCATCTGGTTCCTATTTCAGGGGTACAACTGGAGTATCCCCCATTCGGATAATTATACTGGCATCTGATTAAGCCAGTGGTGTGGTA…
GPO29	KX793130.1	Sichuan	Gymnocypris potanini	Yan,T.,2017	ATAATTTTACAACAATGTGCTAATACATGTATGTATAATCACCAACTTAATATTTTAACCACAAAGCAGGTACTAAATTCTAAGACATACATAAGCATAAAATTAAGACACAGAAATACTACTACATTAAGCCGGGTAATATATTAATCCCTTAAAACTTGACCTCAAATCTTTCCTTGAAATACCTAGCTAAAATTGTATTAGAAAATATTAATGTAGTAAGAAACCACCAACGATTTACATTAAGGCACATCATGCATGATGGAATCAGGGACACAGGGCGTGGGGGTCGCACACTGTGAACTATTACTGGCATCTGGTTCCTATTTCAGGGGTACAACTGGAGTATCCCCCATTCGGATAATTATACTGGCATCTGATTAAGCCAGTGGTGTGGTA…
GPO30	KX793131.1	Sichuan	Gymnocypris potanini	Yan,T.,2017	ATAATTTTACAACAATGTGCTAATACATGTATGTATAATCACCAACTTAATATTTTAACCACAAAGCAGGTACTAAATTCTAAGACATACATAAGCATAAAATTAAGACACAGAAATACTACTACATTAAGCCGGGTAATATATTAATCCCTTAAAACTTGACCTCAAATCTTTCCTTGAAATACCTAGCTAAAATTGTATTAGAAAATATTAATGTAGTAAGAAACCACCAACGATTTACATTAAGGCACATCATGCATGATGGAATCAGGGACACAGGGCGTGGGGGTCGCACACTGTGAACTATTACTGGCATCTGGTTCCTATTTCAGGGGTACAACTGGAGTATCCCCCATTCGGATAATTATACTGGCATCTGATTAAGCCAGTGGTGTGGTA…
GPO31	KX793132.1	Sichuan	Gymnocypris potanini	Yan,T.,2017	ATAATTTTACAACAATGTGCTAATACATGTATGTATAATCACCAACTTAATATTTTAACCACAAAGCAGGTACTAAATTCTAAGACATACATAAGCATAAAATTAAGACACAGAAATACTACTACATTAAGCCGGGTAATATATTAATCCCTTAAAACTTGACCTCAAATCTTTCCTTGAAATACCTAGCTAAAATTGTATTAGAAAATATTAATGTAGTAAGAAACCACCAACGATTTACATTAAGGCACATCATGCATGATGGAATCAGGGACACAGGGCGTGGGGGTCGCACACTGTGAACTATTACTGGCATCTGGTTCCTATTTCAGGGGTACAACTGGAGTATCCCCCATTCGGATAATTATACTGGCATCTGATTAAGCCAGTGGTGTGGTA…
GPO32	KX793133.1	Sichuan	Gymnocypris potanini	Yan,T.,2017	ATAATTTTACAACAATGTGCTAATACATGTATGTATAATCACCAACTTAATATTTTAACCACAAAGCAGGTACTAAATTCTAAGACATACATAAGCATAAAATTAAGACACAGAAATACTACTACATTAAGCCGGGTAATATATTAATCCCTTAAAACTTGACCTCAAATCTTTCCTTGAAATACCTAGCTAAAATTGTATTAGAAAATATTAATGTAGTAAGAAACCACCAACGATTTACATTAAGGCACATCATGCATGATGGAATCAGGGACACAGGGCGTGGGGGTCGCACACTGTGAACTATTACTGGCATCTGGTTCCTATTTCAGGGGTACAACTGGAGTATCCCCCATTCGGATAATTATACTGGCATCTGATTAAGCCAGTGGTGTGGTA…
GPO33	KX793134.1	Sichuan	Gymnocypris potanini	Yan,T.,2017	ATAATTTTACAACAATGTGCTAATACATGTATGTATAATCACCAACTTAATATTTTAACCACAAAGCAGGTACTAAATTCTAAGACATACATAAGCATAAAATTAAGACACAGAAATACTACTACATTAAGCCGGGTAATATATTAATCCCTTAAAACTTGACCTCAAATCTTTCCTTGAAATACCTAGCTAAAATTGTATTAGAAAATATTAATGTAGTAAGAAACCACCAACGATTTACATTAAGGCACATCATGCATGATGGAATCAGGGACACAGGGCGTGGGGGTCGCACACTGTGAACTATTACTGGCATCTGGTTCCTATTTCAGGGGTACAACTGGAGTATCCCCCATTCGGATAATTATACTGGCATCTGATTAAGCCAGTGGTGTGGTA…
GPO34	MG756665.1	Sichuan	Gymnocypris potanini	Zhou,Y.2019	ATAATTTTACAATAATGTGCTAATACATGTATGTATTATCACCAACTTATTATTTTAACCACAAAGCAAGTACTAAATTCTAAGACATACATAAGCATAAAATTAAGACACACAAATACTTCTACATTAAGCCGGGTAATATATTAATCCCTTAAAACTTGACCTCAAATCTTTCCTTGAAATACCTAGCTAAAATTGCACCAGAAAATATTAATGTAGTAAGAAACCACCAACGATTTACATTAAGGCACATCATGCATGATGGAATCAGGGACGCAGGGCGTGGGGGTCGCACACTGTGAACTATTACTGGCATCTGGTTCCTATTTCAGGGGTACAAGTGAAGTATCCCCCATTCGGATAATTATACTGGCATCTGATTAAGCTAGTGGTGTGGTA…
GPO35	MG756666.1	Sichuan	Gymnocypris potanini	Zhou,Y.2019	ATAATTTTACAACAATGTGCTAATACATGTATGTATTATCACCAACTTATTATTTTAACCACAAAGCAAGTACTAAATTCTAAGACATACATAAGCATAAAATTAAGACACACAAATACTTCTACATTAAGCCGGGTAATATATTAATCCCTTAAAACTTGACCTCAAATCTTTCCTTGAAATACCTAGCTAAAATTGCACCAGAAAATATTAATGTAGTAAGAAACCACCAACGATTTACATTAAGGCACATCATGCATGATGGAATCAGGGACGCAGGGCGTGGGGGTCGCACACTGTGAACTATTACTGGCATCTGGTTCCTATTTCAGGGGTACAAGTGGAGTATCCCCCATTCGGATAATTATACTGGCATCTGATTAAGCTAGTGGTGTGGTA…
GPO36	MG756667.1	Sichuan	Gymnocypris potanini	Zhou,Y.2019	ATAATTTTACAATAATGTGCTAATACATGTATGTATTATCACCAACTTATTATTTTAACCACAAAGCAAGTACTAAATTCTAAGACATACATAAGCATAAAATTAAGACACACAAATACTTCTACATTAAGCCGGGTAATATATTAATCCCTTAAAACTTGACCTCAAATCTTTCCTTGAAATACCTAGCTAAAATTGCACCAGAAAATATTAATGTAGTAAGAAACCACCAACGATTTACATTAAGGCACATCATGCATGATGGAATCAGGGACGCAGGGCGTGGGGGTCGCACACTGTGAACTATTACTGGCATCTGGTTCCTATTTCAGGGGTACAAGTGGAGTATCCCCCATTCGGATAATTATACTGGCATCTGATTAAGCTAGTGGTGTGGTA…
GPO37	MG756668.1	Sichuan	Gymnocypris potanini	Zhou,Y.2019	ATAATTTTACAACAATGTGCTAATACATGTATGTATTATCACCAACTTATTATTTTAACCACAAAGCAAGTACTAAATTCTAAGACATACATAAGCATAAAATTAAGACACACAAATACTTCTACATTAAGCCGGGTAATATATTAATCCCTTAAAACTTGACCTCAAATCTTTCCTTGAAATATCTAGCTAAAATTGCACCAGAAAATATTAATGTAGTAAGAAACCACCAACGATTTACATTAAGGCACATCATGCATGATGGAATCAGGGACGCAGGGCGTGGGGGTCGCACACTGTGAACTATTACTGGCATCTGGTTCCTATTTCAGGGGTACAAGTGGAGTATCCCCCATTCGGATAATTATACTGGCATCTGATTAAGCTAGTGGTGTGGTA…
GPO38	MG756669.1	Sichuan	Gymnocypris potanini	Zhou,Y.2019	ATAATTTTACAATAATGTGCTAATACATGTATGTATTATCACCAACTTATTATTTTAACCACAAAGCAAGTACTAAATTCTAAGACATACATAAGCATAAAATTAAGACACACAAATACTTCTACATTAAGCCGGGTAATATATTAATCCCTTAAAACTTGACCTCAAATCTTTCCTTGAAATACCTAGCTAAAATTGCACCAGAAAATATTAATGTAGTAAGAAACCACCAACGATTTACATTAAGGCACATCATGCATGATGGAATCAGGGACGCAGGGCGTGGGGGTCGCACACTGTGAACTATTACTGGCATCTGGTTCCTATTTCAGGGGTACAAGTGGAGTATCCCCCATTCGGATAATTATACTGGCATCTGATTAAGCTAGTGGTGTGGTA…
GPO39	MG756670.1	Sichuan	Gymnocypris potanini	Zhou,Y.2019	ATAATTTTACAACAATGTGCTAATACATGTATGTATTATCACCAACTTATTATTTTAACCACAAAGCAAGTACTAAATTCTAAGACATACATAAGCATAAAATTAAGACACACAAATACTTCTACATTAAGCCGGGTAATATATTAATCCCTTAAAACTTGACCTCAAATCTTTCCTTGAAATACCTAGCTAAAATTGCACCAGAAAATATTAATGTAGTAAGAAACCACCAACGATTTACATTAAGGCACATCATGCATGATGGAATCAGGGACGCAGGGCGTGGGGGTCGCACACTGTGAACTATTACTGGCATCTGGTTCCTATTTCAGGGGTACAAGTGGAGTATCCCCCATTCGGATAATTATACTGGCATCTGATTAAGCTAGTGGTGTGGTA…
GPO40	MG756671.1	Sichuan	Gymnocypris potanini	Zhou,Y.2019	ATAATTTTACAATAATGTGCTAATACATGTATGTATTATCACCAACTTATTATTTTAACCACAAAGCAAGTACTAAATTCTAAGACATACATAAGCATAAAATTAAGACACACAAATACTTCTACATTAAGCCGGGTAATATATTAATCCCTTAAAACTTGACCTCAAATCTTTCCTTGAAATACCTAGCTAAAATTGCACCAGAAAATATTAATGTAGTAAGAAACCACCAACGATTTACATTAAGGCACATCATGCATGATGGAATCAGGGACGCAGGGCGTGGGGGTCGCACACTGTGAACTATTACTGGCATCTGGTTCCTATTTCAGGGGTACAAGTGGAGTATCCCCCATTCGGATAATTATACTGGCATCTGATTAAGCTAGTGGTGTGGTA…
GPO41	MG756672.1	Sichuan	Gymnocypris potanini	Zhou,Y.2019	ATAATTTTACAATAATGTGCTAATACATGTATGTATTATCACCAACTTATTATTTTAACCACAAAGCAAGTACTAAATTCTAAGACATACATAAGCATAAAATTAAGACACACAAATACTTCTACATTAAGCCGGGTAATATATTAATCCCTTAAAACTTGACCTCAAATCTTTCCTTGAAATACCTAGCTAAAATTGCACCAGAAAATATTAATGTAGTAAGAAACCACCAACGATTTACATTAAGGCACATCATGCATGATGGAATCAGGGACGCAGGGCGTGGGGGTCGCACACTGTGAACTATTACTGGCATCTGGTTCCTATTTCAGGGGTACAAGTGGAGTATCCCCCATTCGGATAATTATACTGGCATCTGATTAAGCTAGTGGTGTGGTA…
GPO42	MG756673.1	Sichuan	Gymnocypris potanini	Zhou,Y.2019	ATAATTTTACAACAATGTGCTAATACATGTATGTATTATCACCAACTTATTATTTTAACCACAAAGCAAGTACTAAATTCTAAGACATACATAAGCATAAAATTAAGACACACAAATACTTCTACATTAAGCCGGGTAATATATTAATCCCTTAAAACTTGACCTCAAATCTTTCCTTGAAATACCTAGCTAAAATTGCACCAGAAAATATTAATGTAGTAAGAAACCACCAACGATTTACATTAAGGCACATCATGCATGATGGAATCAGGGACGCAGGGCGTGGGGGTCGCACACTGTGAACTATTACTGGCATCTGGTTCCTATTTCAGGGGTACAAGTGGAGTATCCCCCATTCGGATAATTATACTGGCATCTGATTAAGTAAGTGGGGTGGTA…
GPO43	MG756674.1	Sichuan	Gymnocypris potanini	Zhou,Y.2019	ATAATTTTACAACAATGTGCTAATACATGTATGTATTATCACCAACTTATTATTTTAACCACAAAGCAAGTACTAAATTCTAAGACATACATAAGCATAAAATTAAGACACACAAATACTTCTACATTAAGCCGGGTAATATATTAATCCCTTAAAACTTGACCTCAAATCTTTCCTTGAAATATCTAGCTAAAATTGCACCAGAAAATATTAATGTAGTAAGAAACCACCAACGATTTACATTAAGGCACATCATGCATGATGGAATCAGGGACGCAGGGCGTGGGGGTCGCACACTGTGAACTATTACTGGCATCTGGTTCCTATTTCAGGGGTACAAGTGGAGTATCCCCCATTCGGATAATTATACTGGCATCTGATTAAGCTAGTGGTGTGGTA…
GPO44	MG756676.1	Sichuan	Gymnocypris potanini	Zhou,Y.2019	ATAATTTTACAATAATGTGCTAATACATGTATGTATAATCACCAACTTAATATTTTAACCACAAAGCAAGTACTAAATTTTAAGACGTACATAAGCATAAAATTAAGACACAGAAATACTACTACATTAAGCCGGGTAATATATTAATCCCTTAAAACTTGACCTCAAATCTTTCCTTGAAATACCTAGCTAAAATTGTATTAGAAAATATTAATGTAGTAAGAAACCACCAACGATTTACATTAAGGCACATCATGCATGATGGAATCAGGGACACAGGGTGTGGGGGTTGCACACTGTGAACTATTACTGGCATCTGGTTCCTATTTCAGGGGTACAACTGGAGTATCCCCCATTCGGATAATTATACTGGCATCTGATTAAGCCAGTGGTGTGGTA…
GPO45	MG756677.1	Sichuan	Gymnocypris potanini	Zhou,Y.2019	ATAATTTTACAATAATGTGCTAATACATGTATGTATAATCACCAACTTAATATTTTAACCACAAAGCAAGTACTAAATTTTAAGACGTACATAAGCATAAAATTAAGACACAGAAATACTACTACATTAAGCCGGGTAATATATTAATCCCTTAAAACTTGACCTCAAATCTTTCCTTGAAATACCTAGCTAAAATTGTATTAGAAAATATTAATGTAGTAAGAAACCACCAACGATTTACATTAAGGCACATCATGCATGATGGAATCAGGGACACAGGGTGTGGGGGTTGCACACTGTGAACTATTACTGGCATCTGGTTCCTATTTCAGGGGTACAACTGGAGTATCCCCCATTCGGATAATTATACTGGCATCTGATTAAGCCAGTGGTGTGGTA…
GPO46	MG756678.1	Sichuan	Gymnocypris potanini	Zhou,Y.2019	ATAATTTTACAATAATGTGCTAATACATGTATGTATAATCACCAACTTAATATTTTAACCACAAAGCAAGTACTAAATTTTAAGACGTACATAAGCATAAAATCAAGACACAGAAATACTACTACATTAAGCCGGGTAATATATTAATCCCTTAAAACTTGACCTCAAATCTTTCCTTGAAATACCTAGCTAAAATTGTATTAGAAAATATTAATGTAGTAAGAAACCACCAACGATTTACATTAAGGCACATCATGCATGATGGAATCAGGGACACAGGGTGTGGGGGTTGCACACTGTGAACTATTACTGGCATCTGGTTCCTATTTCAGGGGTACAACTGGAGTATCCCCCATTCGGATAATTATACTGGCATCTGATTAAGCCAGTGGTGTGGTA…
GPO47	MG756679.1	Sichuan	Gymnocypris potanini	Zhou,Y.2019	ATAATTTTACAATAATGTGCTAATACATGTATGTATAATCACCAACTTAATATTTTAACCACAAAGCAAGTACTAAATTTTAAGACGTACATAAGCATAAAATTAAGACACAGAAATACTACTACATTAAGCCGGGTAATATATTAATCCCTTAAAACTTGACCTCAAATCTTTCCTTGAAATACCTAGCTAAAATTGTATTAGAAAATATTAATGTAGTAAGAAACCACCAACGATTTACATTAAGGCACATCATGCATGATGGAATCAGGGACACAGGGTGTGGGGGTTGCACACTGTGAACTATTACTGGCATCTGGTTCCTATTTCAGGGGTACAACTGGAGTATCCCCCATTCGGATAATTATACTGGCATCTGATTAAGCCAGTGGTGTGGTA…
GPO48	MG756681.1	Sichuan	Gymnocypris potanini	Zhou,Y.2019	ATAATTTTACAATAATGTGCTAATACATGTATGTATAATCACCAACTTAATATTTTAACCACAAAGCAAGTACTAAATTTTAAGACGTACATAAGCATAAAATTAAGACACAGAAATACTACTACATTAAGCCGGGTAATATATTAATCCCTTAAAACTTGACCTCAAATCTTTCCTTGAAATACCTAGCTAAAATTGTATTAGAAAATATTAATGTAGTAAGAAACCACCAACGATTTACATTAAGGCACATCATGCATGATGGAATCAGGGACACAGGGTGTGGGGGTTGCACACTGTGAACTATTACTGGCATCTGGTTCCTATTTCAGGGGTACAACTGGAGTATCCCCCATTCGGATAATTATACTGGCATCTGATTAAGCCAGTGGTGTGGTA…
GPO49	MG756682.1	Sichuan	Gymnocypris potanini	Zhou,Y.2019	ATAATTTTACAATAATGTGCTAATACATGTATGTATAATCACCAACTTAATATTTTAACCACAAAGCAAGTACTAAATTTTAAGACGTACATAAGCATAAAATTAAGACACAGAAATACTACTACATTAAGCCGGGTAATATATTAATCCCTTAAAACTTGACCTCAAATCTTTCCTTGAAATACCTAGCTAAAATTGTATTAGAAAATATTAATGTAGTAAGAAACCACCAACGATTTACATTAAGGCACATCATGCATGATGGAATCAGGGACACAGGGTGTGGGGGTTGCACACTGTGAACTATTACTGGCATCTGGTTCCTATTTCAGGGGTACAACTGGAGTATCCCCCATTCGGATAATTATACTGGCATCTGATTAAGCCAGTGGTGTGGTA…
GPO50	MG756684.1	Sichuan	Gymnocypris potanini	Zhou,Y.2019	ATAATTTTACAATAATGTGCTAATACATGTATGTATAATCACCAACTTAATATTTTAACCACAAAGCAAGTACTAAATTTTAAGACGTACATAAGCATAAAATTAAGACACAGAAATACTACTACATTAAGCCGGGTAATATATTAATCCCTTAAAACTTGACCTCAAATCTTTCCTTGAAATACCTAGCTAAAATTGTATTAGAAAATATTAATGTAGTAAGAAACCACCAACGATTTACATTAAGGCACATCATGCATGATGGAATCAGGGACACAGGGTGTGGGGGTTGCACACTGTGAACTATTACTGGCATCTGGTTCCTATTTCAGGGGTACAACTGGAGTATCCCCCATTCGGATAATTATACTGGCATCTGATTAAGCCAGTGGTGTGGTA…
GPO51	MG756686.1	Sichuan	Gymnocypris potanini	Zhou,Y.2019	ATAATTTTACAATAATGTGCTAATACATGTATGTATAATCACCAACTTAATATTTTAACCACAAAGCAAGTACTAAATTTTAAGACGTACATAAGCATAAAATTAAGACACAGAAATACTACTACATTAAGCCGGGTAATATATTAATCCCTTAAAACTTGACCTCAAATCTTTCCTTGAAATACCTAGCTAAAATTGTATTAGAAAATATTAATGTAGTAAGAAACCACCAACGATTTACATTAAGGCACATCATGCATGATGGAATCAGGGACACAGGGTGTGGGGGTTGCACACTGTGAACTATTACTGGCATCTGGTTCCTATTTCAGGGGTACAACTGGAGTATCCCCCATTCGGATAATTATACTGGCATCTGATTAAGCCAGTGGTGTGGTA…
GPO52	MG756687.1	Sichuan	Gymnocypris potanini	Zhou,Y.2019	ATAATTTTACAATAATGTGCTAATACATGTATGTATAATCACCAACTTAATATTTTAACCACAAAGCAAGTACTAAATTTTAAGACGTACATAAGCATAAAATTAAGACACAGAAATACTACTACATTAAGCCGGGTAATATATTAATCCCTTAAAACTTGACCTCAAATCTTTCCTTGAAATACCTAGCTAAAATTGTATTAGAAAATATTAATGTAGTAAGAAACCACCAACGATTTACATTAAGGCACATCATGCATGATGGAATCAGGGACACAGGGTGTGGGGGTTGCACACTGTGAACTATTACTGGCATCTGGTTCCTATTTCAGGGGTACAACTGGAGTATCCCCCATTCGGATAATTATACTGGCATCTGATTAAGCCAGTGGTGTGGTA…
GPO53	MG756688.1	Sichuan	Gymnocypris potanini	Zhou,Y.2019	ATAATTTTACAATAATGTGCTAATACATGTATGTATAATCACCAACTTAATATTTTAACCACAAAGCAAGTACTAAATTTTAAGACGTACATAAGCATAAAATTAAGACACAGAAATACTACTACATTAAGCCGGGTAATATATTAATCCCTTAAAACTTGACCTCAAATCTTTCCTTGAAATACCTAGCTAAAATTGTATTAGAAAATATTAATGTAGTAAGAAACCACCAACGATTTACATTAAGGCACATCATGCATGATGGAATCAGGGACACAGGGTGTGGGGGTTGCACACTGTGAACTATTACTGGCATCTGGTTCCTATTTCAGGGGTACAACTGGAGTATCCCCCATTCGGATAATTATACTGGCATCTGATTAAGCCAGTGGTGTGGTA…
GPO54	MG756689.1	Sichuan	Gymnocypris potanini	Zhou,Y.2019	ATAATTTTACAATAATGTGCTAATACATGTATGTATAATCACCAACTTAATATTTTAACCACAAAGCAAGTACTAAATTTTAAGACGTACATAAGCATAAAATTAAGACACAGAAATACTACTACATTAAGCCGGGTAATATATTAATCCCTTAAAACTTGACCTCAAATCTTTCCTTGAAATACCTAGCTAAAATTGTATTAGAAAATATTAATGTAGTAAGAAACCACCAACGATTTACATTAAGGCACATCATGCATGATGGAATCAGGGACACAGGGTGTGGGGGTTGCACACTGTGAACTATTACTGGCATCTGGTTCCTATTTCAGGGGTACAACTGGAGTATCCCCCATTCGGATAATTATACTGGCATCTGATTAAGCCAGTGGTGTGGTA…
GPO55	MG756690.1	Sichuan	Gymnocypris potanini	Zhou,Y.2019	ATAATTTTACAATAATGTGCTAATACATGTATGTATAATCACCAACTTAATATTTTAACCACAAAGCAAGTACTAAATTTTAAGACGTACATAAGCATAAAATTAAGACACAGAAATACTACTACATTAAGCCGGGTAATATATTAATCCCTTAAAACTTGACCTCAAATCTTTCCTTGAAATACCTAGCTAAAATTGTATTAGAAAATATTAATGTAGTAAGAAACCACCAACGATTTACATTAAGGCACATCATGCATGATGGAATCAGGGACACAGGGTGTGGGGGTTGCACACTGTGAACTATTACTGGCATCTGGTTCCTATTTCAGGGGTACAACTGGAGTATCCCCCATTCGGATAATTATACTGGCATCTGATTAAGCCAGTGGTGTGGTA…
GPO56	MG756675.1	Sichuan	Gymnocypris potanini	Zhou,Y.2019	ATAATTTTACAACAATGTGCTAATACATGTATGTATTATCACCAACTTATTATTTTAACCACAAAGCAAGTACTAAATTCTAAGACATACATAAGCATAAAATTAAGACACACAAATACTTCTACATTAAGCCGGGTAATATATTAATCCCTTAAAACTTGACCTCAAATCTTTCCTTGAAATACCTAGCTAAAATTGCACCAGAAAATATTAATGTAGTAAGAAACCACCAACGATTTACATTAAGGCACATCATGCATGATGGAATCAGGGACGCAGGGCGTGGGGGTCGCACACTGTGAACTATTACTGGCATCTGGTTCCTATTTCAGGGGTACAAGTGGAGTATCCCCCATTCGGATAATTATACTGGCATCTGATTAAGCTAGTGGTGTGGTA…
GPO57	MG756680.1	Sichuan	Gymnocypris potanini	Zhou,Y.2019	ATAATTTTACAATAATGTGCTAATACATGTATGTATAATCACCAACTTAATATTTTAACCACAAAGCAAGTACTAAATTTTAAGACGTACATAAGCATAAAATTAAGACACAGAAATACTACTACATTAAGCCGGGTAATATATTAATCCCTTAAAACTTGACCTCAAATCTTTCCTTGAAATACCTAGCTAAAATTGTATTAGAAAATATTAATGTAGTAAGAAACCACCAACGATTTACATTAAGGCACATCATGCATGATGGAATCAGGGACACAGGGTGTGGGGGTTGCACACTGTGAACTATTACTGGCATCTGGTTCCTATTTCAGGGGTACAACTGGAGTATCCCCCATTCGGATAATTATACTGGCATCTGATTAAGCCAGTGGTGTGGTA…
GPO58	MG756683.1	Sichuan	Gymnocypris potanini	Zhou,Y.2019	ATAATTTTACAATAATGTGCTAATACATGTATGTATAATCACCAACTTAATATTTTAACCACAAAGCAAGTACTAAATTTTAAGACGTACATAAGCATAAAATTAAGACACAGAAATACTACTACATTAAGCCGGGTAATATATTAATCCCTTAAAACTTGACCTCAAATCTTTCCTTGAAATACCTAGCTAAAATTGTATTAGAAAATATTAATGTAGTAAGAAACCACCAACGATTTACATTAAGGCACATCATGCATGATGGAATCAGGGACACAGGGTGTGGGGGTTGCACACTGTGAACTATTACTGGCATCTGGTTCCTATTTCAGGGGTACAACTGGAGTATCCCCCATTCGGATAATTATACTGGCATCTGATTAAGCCAGTGGTGTGGTA…
GPO59	MG756685.1	Sichuan	Gymnocypris potanini	Zhou,Y.2019	ATAATTTTACAATAATGTGCTAATACATGTATGTATAATCACCAACTTAATATTTTAACCACAAAGCAAGTACTAAATTTTAAGACGTACATAAGCATAAAATTAAGACACAGAAATACTACTACATTAAGCCGGGTAATATATTAATCCCTTAAAACTTGACCTCAAATCTTTCCTTGAAATACCTAGCTAAAATTGTATTAGAAAATATTAATGTAGTAAGAAACCACCAACGATTTACATTAAGGCACATCATGCATGATGGAATCAGGGACACAGGGTGTGGGGGTTGCACACTGTGAACTATTACTGGCATCTGGTTCCTATTTCAGGGGTACAACTGGAGTATCCCCCATTCGGATAATTATACTGGCATCTGATTAAGCCAGTGGTGTGGTA…
GPO60	MK886435.1	Sichuan	Gymnocypris potanini	Zhou,Y.2019	ATAATTTTACAACAATGTGCTAATACATGTATGTATTATCACCAACTTATTATTTTAACCACAAAGCAAGTACTAGATTTTAAGACGTACATAAGCATAAAATTAAGACACAGAAATACTACTACATTAAGCCGGGTAATATATTAATCCCTTAAAACTTGACCTCAAATCTTTCCTTGGAATACCTGGCTAAAATCGTATTAGAAAATATTAATGTAGTAAGAAACCACCAATAATTTACATTAAGGCACATCATGCATGATGGAATCAGGGACACACGGCGTGGGGGTTGCACACTGTGAACTATTACTGGCATCTGGTTCCTATTTCAGGGGTACAACTGAAGTATCCCCCATTCGGATAATTATACTGGCATCTGATTAAGCTAGTGGTGTGGTA…
